# Supplementary material for: Risk Prediction and Management for Central Nervous System Infection After Resection for Gliomas—The 8-Year Experience from a Tertiary Medical Center
Source: J Clin Med. 2024 Dec 18;13(24):7733. doi: 10.3390/jcm13247733 (PMC11678521; doi:10.3390/jcm13247733)
Supplement: Supplementary file 1 [file jcm-13-07733-s001.zip]

Archive with 4 entries (4 files):
- R code S1---pred modle.R
- Table S1---dataset.csv
- Table S2---train.csv
- Table S3---test.csv
