# Supplementary material for: Risk Prediction and Management for Central Nervous System Infection After Resection for Gliomas—The 8-Year Experience from a Tertiary Medical Center
Source: J Clin Med. 2024 Dec 18;13(24):7733. doi: 10.3390/jcm13247733 (PMC11678521; doi:10.3390/jcm13247733)
Supplement: Supplementary file 1 [file jcm-13-07733-s001.zip › R code S1---pred modle.R]

###bilibili 外科小小硕 
###小红书 外科小硕
###购买，咨询，代做：＋QQ：573814880
install.packages(c("ggpubr", "corrplot", "glmnet", "caret", "CBCgrps", "tidyverse", "rms"))

library(corrplot) 
library(glmnet) 
library(caret) 
library(CBCgrps)
library(nortest)
library(tidyverse)
library(ggpubr)
library(rms)
library(pROC)

#数据整理：主要靠Excel，导入后做轻微设置改动####
data==na.omit(data)
head(data)
#设置因子型
data$Female<-as.factor(data$Female)
data$CNS_Inections<-as.factor(data$CNS_Inections)
data$Age.yrs.<-as.numeric(data$Age.yrs.)
data$Primary_Glioma<-as.factor(data$Primary_Glioma)
data$Diabetes_mellitus<-as.factor(data$Diabetes_mellitus)
data$Comorbidities_in_Other_Systems<-as.factor(data$Comorbidities_in_Other_Systems)
data$Pre.op_Radiotherapy<-as.factor(data$Pre.op_Radiotherapy)
data$Pre.op_Chemotherapy<-as.factor(data$Pre.op_Chemotherapy)
data$Pre.op_Steroid_Use<-as.factor(data$Pre.op_Steroid_Use)
data$Pre.op_Concomitant_Organ_Infections<-as.factor(data$Pre.op_Concomitant_Organ_Infections)
data$Pre.op_Tumor_Necrosis<-as.factor(data$Pre.op_Tumor_Necrosis)
data$Ventricle_Opened<-as.factor(data$Ventricle_Opened)
data$Frontal.Ethmoid_Opened<-as.factor(data$Frontal.Ethmoid_Opened)
data$Tumor_Cavity_Catheter_Insertion<-as.factor(data$Tumor_Cavity_Catheter_Insertion)
data$External_Drain_Duration.days.<-as.numeric(data$External_Drain_Duration.days.)
data$Post.op_Other_Systemic_Infections<-as.factor(data$Post.op_Other_Systemic_Infections)
data$Post.op_Seizures<-as.factor(data$Post.op_Seizures)
data$Post.op_Steroid_Use<-as.factor(data$Post.op_Steroid_Use)
data$Multiple_Hospital_Surgeries<-as.factor(data$Multiple_Hospital_Surgeries)


###基线表制作####
data <- as.data.frame(data)#有时候需要
tab1 <- twogrps(data, gvar = "CNS_Inections", workspace = 5e6)
write.csv(tab1$Table,file="tab1.csv")
###如果导出不了tab1先运行以下这句代码：tab1<-as.data.frame(tab1$Table)
###基线表的另外一个做法，备用于CBCgrps做不出来的情况
#先安装这个包
install.packages("tableone")
library(tableone) # 加载包
tab3 <- CreateTableOne(strata = "CNS_Inections" , data = data)
tab3
tab3Mat <- print(tab3, exact = "extent", quote = FALSE, noSpaces = TRUE, printToggle = FALSE)
## 保存为 CSV 格式文件
write.csv(tab3Mat, file = "myTable1.csv")

###ROC####
install.packages("dplyr")
library(dplyr)
rocdata <- data %>%
  mutate(
    Female = as.numeric(Female),
    Primary_Glioma = as.numeric(Primary_Glioma),
    Diabetes_mellitus = as.numeric(Diabetes_mellitus),
    Comorbidities_in_Other_Systems = as.numeric(Comorbidities_in_Other_Systems),
    Pre.op_Radiotherapy = as.numeric(Pre.op_Radiotherapy),
    Pre.op_Chemotherapy = as.numeric(Pre.op_Chemotherapy),
    Pre.op_Steroid_Use = as.numeric(Pre.op_Steroid_Use),
    Pre.op_Concomitant_Organ_Infections = as.numeric(Pre.op_Concomitant_Organ_Infections),
    Pre.op_Tumor_Necrosis = as.numeric(Pre.op_Tumor_Necrosis),
    Ventricle_Opened = as.numeric(Ventricle_Opened),
    Frontal.Ethmoid_Opened = as.numeric(Frontal.Ethmoid_Opened),
    Tumor_Cavity_Catheter_Insertion = as.numeric(Tumor_Cavity_Catheter_Insertion),
    Post.op_Other_Systemic_Infections = as.numeric(Post.op_Other_Systemic_Infections),
    Post.op_Seizures = as.numeric(Post.op_Seizures),
    Post.op_Steroid_Use = as.numeric(Post.op_Steroid_Use),
    Multiple_Hospital_Surgeries = as.numeric(Multiple_Hospital_Surgeries)
  )

library(pROC)
roc.list <- roc(
  CNS_Inections ~ Age.yrs. + Female + BMI + Primary_Glioma +
    Diabetes_mellitus + Comorbidities_in_Other_Systems + Pre.op_Radiotherapy +
    Pre.op_Chemotherapy + Pre.op_Steroid_Use + Pre.op_Concomitant_Organ_Infections +
    Pre.op_Tumor_Necrosis + Maximum_Tumor_Diameter.mm. + Surgery_Duration.hours. +
    Ventricle_Opened + Frontal.Ethmoid_Opened + Tumor_Cavity_Catheter_Insertion +
    External_Drain_Duration.days. + Post.op_Other_Systemic_Infections + Post.op_Seizures +
    Post.op_Steroid_Use + Post.op_Maximum_Cavity_Diameter.mm. + Multiple_Hospital_Surgeries +
    Absolute_WBC_Count.10.9.L. + Absolute_Lymphocyte_Count.10.9.L. + Lymphocyte. +
    Absolute_Monocyte_Count.10.9.L. + Monocyte. + Absolute_Neutrophil_Count.10.9.L. + Neutrophil. +
    Absolute_Eosinophil_Count.10.9.L. + Eosinophil. + Absolute_Basophil_Count.10.9.L. + Basophil.,
  data = rocdata
)

library(ggplot2)
g.list <- ggroc(roc.list,alpha = 0.5, linetype = 1, size = 0.5)
g.list+theme_bw()

#提取AUC####
auc <- sapply(roc.list,"[",9)
auc <- as.data.frame(auc)
auc <- t(auc)
auc <- as.data.frame(auc)
AUC <- arrange(auc,desc(V1),by_group=FALSE)
write.csv(AUC,"aucall.csv")
ggplot(AUC,aes(x=V1,y=reorder(rownames(AUC),V1)))+
  geom_bar(stat="identity", fill="red", alpha=1, width=.4)


##根据数值大小而出现渐变颜色的柱状图####

library(ggplot2)
library(viridis)
ggplot(aucall, aes(x = AUC, y = reorder(X, AUC),fill=AUC)) +
  geom_col() +
  scale_fill_viridis(begin = 0.5, end = 0.8, option = "D") +
  labs(x = "AUC") +
  ggtitle("Area Under the Curve")

###相关性共线性分析：####
library(dplyr)

# 将特定的列转换为因子
numdata <- data %>%
  mutate(
    Female = as.numeric(Female),
    Primary_Glioma = as.factor(Primary_Glioma),
    Diabetes_mellitus = as.factor(Diabetes_mellitus),
    Comorbidities_in_Other_Systems = as.factor(Comorbidities_in_Other_Systems),
    Pre.op_Radiotherapy = as.factor(Pre.op_Radiotherapy),
    Pre.op_Chemotherapy = as.factor(Pre.op_Chemotherapy),
    Pre.op_Steroid_Use = as.factor(Pre.op_Steroid_Use),
    Pre.op_Concomitant_Organ_Infections = as.factor(Pre.op_Concomitant_Organ_Infections),
    Pre.op_Tumor_Necrosis = as.factor(Pre.op_Tumor_Necrosis),
    Ventricle_Opened = as.factor(Ventricle_Opened),
    Frontal.Ethmoid_Opened = as.factor(Frontal.Ethmoid_Opened),
    Tumor_Cavity_Catheter_Insertion = as.factor(Tumor_Cavity_Catheter_Insertion),
    Post.op_Other_Systemic_Infections = as.factor(Post.op_Other_Systemic_Infections),
    Post.op_Seizures = as.factor(Post.op_Seizures),
    Post.op_Steroid_Use = as.factor(Post.op_Steroid_Use),
    Multiple_Hospital_Surgeries = as.factor(Multiple_Hospital_Surgeries)
  )

# 然后选择所有数值类型的列
numdata <- numdata %>%
  select(where(is.numeric))

# 查看结果
print(numdata)

#相关性矩阵
M<-cor(numdata)
M
#相关性的显著性检验
install.packages("stats")
library(stats)
library(dplyr)
numdata <- numdata %>%
  mutate_all(as.numeric)
testRes<-cor.test(numdata,conf.level = 0.95)
testRes
par(mfrow=c(2,3))

#相关性热图####
install.packages("corrplot")
library(corrplot)
corrplot(M, method = "circle", tl.cex = 0.6, tl.col = "black")
corrplot(
  M,
  method = 'color',
  type = 'upper',
  add = TRUE,
  tl.pos = "n",
  cl.pos = "n",
  diag = FALSE,
  p.mat = testRes$p,
  sig.level = c(0.001, 0.01, 0.05),
  pch.cex = 1.5,
  insig = 'label_sig'
)


###lasso####
#minmax标准化转换
min_max_scale = function(x){
  (x-min(x))/(max(x)-min(x))
}

data2 = data%>%
  mutate(sex = as.factor(sex),
         diagnosis = as.factor(diagnosis),
         T1 = as.factor(T1),
         T2 = as.factor(T2),)%>%
  mutate_if(.predicate = is.numeric,
            .funs = min_max_scale)%>%
  as.data.frame()

#z转化矩阵
set.seed(123) #random number generator
x <- data.matrix(data2[, -1])
y <- data2[, 1]
y<-as.numeric(unlist(y))
#lasso
lasso <- glmnet(x, y, family = "binomial",nlambda = 1000, alpha = 1)
print(lasso)
plot(lasso, xvar = "lambda", label = TRUE)
#交叉验证
lasso.cv = cv.glmnet(x, y,alpha = 1,nfolds =20,family="binomial")
plot(lasso.cv)
lasso.cv$lambda.min #minimum
lasso.cv$lambda.1se #one standard error away
coef(lasso.cv, s = "lambda.1se")

###logistic####
##数据集划分
set.seed(1)
train_id = sample(1:nrow(data),0.85*nrow(data))
train=data[train_id,]
test=data[-train_id,]
write.csv(train,file="train.csv")
write.csv(test,file="test.csv")
###logistics和列线图
mydata<-train
attach(mydata) 
dd<-datadist(mydata) 
options(datadist='dd')
fit0<-lrm(CNS_Inections ~ Ventricle_Opened+Tumor_Cavity_Catheter_Insertion+External_Drain_Duration.days.+Post.op_Other_Systemic_Infections+Post.op_Maximum_Cavity_Diameter.mm.+Multiple_Hospital_Surgeries+Monocyte., 
          data = mydata, x = T, y = T) 
fit0
nom0 <- nomogram(fit0, fun = plogis, fun.at = c(.01,.02,.05,.5,.7,.88,.89,.99),
                 lp = T, funlabel = "CNS Infection Rate")
plot(nom0)

fit1<-lrm(CNS_Inections ~ Ventricle_Opened+Tumor_Cavity_Catheter_Insertion+External_Drain_Duration.days.+Post.op_Other_Systemic_Infections+Post.op_Maximum_Cavity_Diameter.mm.+Multiple_Hospital_Surgeries+Monocyte., 
          data = mydata, x = T, y = T)
fit1
summary(fit1)
##nomogram####
nom1 <- nomogram(fit1, fun = plogis, fun.at = c(.001,.01,.05,.5, .95, .99,.999),
                 lp = T, funlabel = "CNS Infection Rate")
plot(nom1)

###predict预测并做ROC####
gd<-predict(fit1, newdata = train,
            se.fit = FALSE, dispersion = NULL, terms = NULL,
            na.action = na.pass)
gd2<-predict(fit1, newdata = test,
            se.fit = FALSE, dispersion = NULL, terms = NULL,
            na.action = na.pass)
#ROC
library(pROC)
library(ggplot2)
##训练集的ROC#####
roc.list <- roc(train$CNS_Inections, gd)
roc.list
g.list <- ggroc(roc.list, alpha = 1 ,size = 0.8,legacy.axes = TRUE,color="red")
g.list+theme_classic2() + ggtitle("train")+annotate(geom = "segment", x = 0, y = 0, xend =1, yend = 1)
##验证集的ROC#####
roc.list <- roc(test$CNS_Inections, gd2)
roc.list
g.list <- ggroc(roc.list, alpha = 1 ,size = 0.8,legacy.axes = TRUE,color="skyblue")
g.list <- ggroc(roc.list, alpha = 1 ,size = 0.8,legacy.axes = TRUE,color="red")
g.list+theme_classic2() + ggtitle("test")+annotate(geom = "segment", x = 0, y = 0, xend =1, yend = 1)

###校正曲线####
ca11 <- calibrate(fit1, cmethod="hare",method="boot", B=1000,
                  xlab = "Nomogram Predicted Rate", ylab = "Actual Rate")
plot(ca11,xlim=c(0,1.0),ylim=c(0,1.0),
     xlab = "Nomogram Predicted Rate", ylab = "Actual Rate")


###决策曲线####
install.packages("rmda")
library(rmda)
t1 <- train
t2 <- test


##需要将结局改成数值型变量
t1$CNS_Inections <- as.numeric(t1$CNS_Inections)
t1$CNS_Inections[t1$CNS_Inections == 2] <- 0
t2$CNS_Inections <- as.numeric(t2$CNS_Inections)
t2$CNS_Inections[t2$CNS_Inections == 2] <- 0

complex<-decision_curve(CNS_Inections ~ Ventricle_Opened+Tumor_Cavity_Catheter_Insertion+External_Drain_Duration.days.+Post.op_Other_Systemic_Infections+Post.op_Maximum_Cavity_Diameter.mm.+Multiple_Hospital_Surgeries+Monocyte.,###这里需要填上自己建模的相关变量，和logistics那里一样
                        data = t1,family = binomial(link ='logit'),
                        thresholds = seq(0,1, by = 0.01),
                        confidence.intervals= 0.95,
                        study.design = 'case-control',
                        population.prevalence= 0.3)
complex1<-decision_curve(CNS_Inections ~ Ventricle_Opened+Tumor_Cavity_Catheter_Insertion+External_Drain_Duration.days.+Post.op_Other_Systemic_Infections+Post.op_Maximum_Cavity_Diameter.mm.+Multiple_Hospital_Surgeries+Monocyte.,###这里需要填上自己建模的相关变量，和logistics那里一样
                         data = t2,family = binomial(link ='logit'),
                         thresholds = seq(0,1, by = 0.01),
                         confidence.intervals= 0.95,
                         study.design = 'case-control',
                         population.prevalence= 0.3)
List<- list(complex1,complex)
plot_decision_curve(List,
                    curve.names=c('test','train'),
                    cost.benefit.axis =FALSE,col= c('red','blue'),
                    confidence.intervals=FALSE,
                    standardize = FALSE)
