# Supplementary material for: Risk Prediction and Management for Central Nervous System Infection After Resection for Gliomas—The 8-Year Experience from a Tertiary Medical Center
Source: J Clin Med. 2024 Dec 18;13(24):7733. doi: 10.3390/jcm13247733 (PMC11678521; doi:10.3390/jcm13247733)
Supplement: Supplementary file 1 [file jcm-13-07733-s001.zip › Table S1---dataset.csv]

No	CNS_Inections	Age(yrs)	Female	BMI	Primary_Glioma	Diabetes_mellitus	Comorbidities_in_Other_Systems	Pre-op_Radiotherapy	Pre-op_Chemotherapy	Pre-op_Steroid_Use	Pre-op_Concomitant_Organ_Infections	Pre-op_Tumor_Necrosis	Maximum_Tumor_Diameter(mm)	Surgery_Duration(hours)	Ventricle_Opened	Frontal/Ethmoid_Opened	Tumor_Cavity_Catheter_Insertion	External_Drain_Duration(days)	Post-op_Other_Systemic_Infections	Post-op_Seizures	Post-op_Steroid_Use	Post-op_Maximum_Cavity_Diameter(mm)	Multiple_Hospital_Surgeries	Absolute_WBC_Count(��10^9/L)	Absolute_Lymphocyte_Count(��10^9/L)	Lymphocyte%	Absolute_Monocyte_Count(��10^9/L)	Monocyte%	Absolute_Neutrophil_Count(��10^9/L)	Neutrophil%	Absolute_Eosinophil_Count(��10^9/L)	Eosinophil%	Absolute_Basophil_Count(��10^9/L)	Basophil%
1	0	24	1	19.94	1	0	0	0	0	0	0	0	14	6.7	0	1	0	0	0	0	1	27.6	0	5.85	1.63	27.9	0.4	6.8	3.55	60.7	0.09	1.5	0.04	0.8
2	1	12	1	24.16	1	0	0	0	0	0	1	1	89.1	1.8	1	0	1	1	0	0	1	88.3	0	6.08	1.99	32.8	0.3	5	3.55	58.4	0.09	1.5	0.02	0.3
3	0	17	1	17.36	0	0	0	1	0	0	0	1	39.4	5	0	0	1	2	0	0	1	63.5	0	5.73	2.28	39.9	0.24	4.2	2.72	47.5	0.32	5.6	0.02	0.4
4	0	59	1	20.83	0	0	0	1	1	1	0	1	61.8	4.5	1	0	1	1	0	0	1	67.6	0	4.19	1.23	29.5	0.4	9.7	2.43	58	0.04	0.9	0.01	0.3
5	1	51	1	31.74	1	0	1	0	0	0	0	0	48.2	6	0	0	1	1	0	0	1	56.2	0	7.67	3.12	40.7	0.53	6.9	3.66	47.7	0.28	3.7	0.08	1
6	0	32	0	20.57	1	0	0	0	0	0	0	1	39.4	8.5	0	0	1	1	0	0	1	59.5	0	5.59	2.12	38	0.32	5.7	2.93	52.5	0.08	1.4	0.04	0.7
7	0	39	0	20.08	1	0	0	0	0	0	0	1	24.2	4.5	0	0	1	1	0	0	1	37.7	0	17.66	1.54	8.7	0.69	3.9	15.4	87.2	0	0	0.03	0.2
8	1	37	1	18.65	1	0	0	0	0	0	0	0	39.7	6.3	0	1	1	1	0	0	1	36.5	0	4.37	1.33	30.4	0.26	5.9	2.63	60.3	0.14	3.2	0.01	0.2
9	0	43	0	17.58	1	0	1	0	0	1	0	1	43.9	8	0	1	1	1	0	0	1	49.9	0	9.01	2.2	24.4	0.55	6.1	6.01	66.7	0.08	0.8	0.04	0.5
10	0	42	0	26.56	1	0	0	0	0	0	0	0	32.4	6	0	0	0	0	0	0	1	44.3	0	5.49	2.46	44.7	0.25	4.5	2.47	45	0.15	2.7	0.04	0.8
11	0	75	0	20.06	1	0	1	0	0	0	0	1	33.6	7.3	1	0	1	1	0	0	1	31.5	0	6.25	2.07	33.1	0.32	5.1	3.66	58.5	0.11	1.7	0.03	0.4
12	0	46	1	23.66	1	0	0	0	0	0	0	0	27.5	5.5	0	0	0	0	0	0	1	40.6	0	7.14	1.61	22.6	0.37	5.2	4.84	67.8	0.21	3	0.03	0.4
13	1	36	0	18.82	1	0	1	0	0	0	0	1	57	8.5	0	0	0	0	0	0	1	50	0	8.14	1.73	21.2	0.35	4.2	5.67	69.6	0.3	3.7	0.02	0.2
14	0	34	1	30.45	1	0	0	0	0	0	0	1	48	8	1	0	0	0	0	0	1	61.9	0	8.13	2.57	31.7	0.44	5.4	4.72	58.1	0.21	2.5	0.04	0.5
15	0	33	0	23.5	0	0	1	1	1	1	0	1	55	9.5	0	0	0	0	0	0	1	40.4	0	10.09	1.66	16.4	0.56	5.6	7.73	76.6	0.04	0.4	0.02	0.2
16	0	35	1	26.16	0	0	0	1	1	0	0	1	18.6	6.5	0	0	0	0	0	0	1	35.3	0	5.16	1.07	20.7	0.35	6.7	3.48	67.4	0.15	2.9	0.02	0.5
17	0	54	1	28.37	1	0	0	0	0	1	0	1	50.6	4.5	1	0	1	2	0	0	1	53.2	0	11.31	2.31	20.4	0.66	5.8	8.13	71.9	0.05	0.5	0.03	0.3
19	0	31	1	26.11	1	0	0	0	0	0	0	0	41.2	5	0	0	0	0	0	0	0	54.8	0	5.89	2.06	34.9	0.32	5.4	3.13	53.2	0.24	4	0.03	0.6
20	0	70	0	24.22	1	0	0	0	0	0	0	1	51.7	8.5	0	0	0	0	0	0	1	46.3	0	4.29	1.13	26.3	0.24	5.6	2.59	60.3	0.18	4.2	0.06	1.5
21	0	31	0	20.81	1	0	0	0	0	0	0	1	51.5	6	1	0	0	0	0	0	1	56.2	0	7.93	1.43	18	0.34	4.3	5.92	74.6	0.09	1.2	0.03	0.3
22	0	50	0	27.85	1	0	0	0	0	1	0	1	21	5.3	0	0	0	0	0	0	1	26.3	0	6.8	2.08	30.6	0.26	3.9	4.31	63.4	0.02	0.3	0.04	0.6
23	0	24	1	26.12	0	0	0	0	0	0	0	1	46.6	10	0	0	1	2	0	0	1	35.9	0	10.01	2.48	24.8	0.49	4.9	6.81	68.1	0.06	0.6	0.01	0.1
24	0	47	0	24.8	1	0	0	0	0	1	0	1	43	8	1	0	0	0	0	0	1	63.3	0	8.87	3.53	39.8	0.58	6.5	4.51	50.8	0.06	0.6	0.02	0.2
25	0	70	1	23.62	1	0	1	0	0	0	0	0	67.4	4.5	0	0	1	3	0	0	1	38.8	0	9.17	3.37	36.7	0.5	5.5	4.96	54.1	0.07	0.8	0.03	0.3
26	0	18	0	25.15	1	0	0	0	0	0	0	0	26.9	3.5	0	0	1	1	0	0	1	35.2	0	10.39	3.33	32	0.71	6.8	5.79	55.7	0.32	3.1	0.04	0.4
27	0	17	1	20.53	1	0	0	0	0	0	0	0	19.9	4.8	0	0	0	0	0	0	1	17	0	5.45	0.54	9.8	0.37	6.8	4.47	82	0.03	0.6	0.01	0.1
28	0	73	0	25.39	1	0	0	0	0	1	0	1	58.5	4.5	1	0	1	1	0	0	1	46.3	0	8.04	2	24.9	0.58	7.3	5.23	65.1	0.09	1.1	0.04	0.5
29	0	52	1	24.13	0	0	0	1	1	0	0	0	37.7	4	1	0	0	0	0	0	1	56.2	0	4.87	1.16	23.8	0.23	4.8	3.32	4.8	0.09	1.9	0.01	0.3
30	1	31	0	24.68	1	0	0	0	0	0	0	0	51.4	5	1	0	0	0	0	0	1	47.7	0	7.7	2.19	28.5	0.5	6.4	4.7	61.1	0.14	1.9	0.04	0.6
31	0	64	1	28.41	1	0	1	0	0	0	0	1	44.5	4	0	0	1	2	0	0	1	45.1	0	5.84	1.23	21.1	0.34	5.8	4.09	70.1	0.08	1.3	0.01	0.2
32	0	57	1	33.8	1	0	1	0	0	0	0	0	26	8	1	0	0	0	0	1	1	51.5	0	7.24	1.22	16.9	0.52	7.2	5.23	72.2	0.07	1	0.04	0.5
33	0	46	1	23.51	1	0	0	0	0	0	0	0	43.1	7	0	0	1	1	0	0	1	46.4	0	4.91	1.2	24.4	0.27	5.5	3.38	68.9	0.03	0.6	0.03	0.6
34	0	57	0	26.62	1	0	1	0	0	1	0	0	31.8	4.5	0	0	0	0	0	0	1	34.7	0	2.94	1.12	38.2	0.26	8.8	1.45	49.5	0.03	1	0.01	0.4
35	0	62	0	25.72	1	1	1	0	0	0	0	0	35.7	7.5	1	0	0	0	0	0	1	46.4	0	7.12	1.5	21	0.31	4.4	5.13	72	0.07	1	0.03	0.4
36	0	50	1	23.59	1	0	0	0	0	0	0	0	46.6	8	1	0	1	1	0	0	1	62.5	0	3.82	1.59	41.7	0.18	4.8	1.82	47.7	0.09	2.4	0.02	0.6
37	1	62	1	30.11	1	0	1	0	0	0	0	0	47.6	6	1	0	1	1	1	0	1	42.8	0	6.53	2.36	36.1	0.41	6.3	3.53	54	0.07	1.1	0.03	0.5
38	0	36	1	19.61	1	0	0	0	0	0	0	1	17.9	4.5	0	0	1	5	0	0	1	55.2	0	6.41	2.1	32.7	0.36	5.6	3.63	56.7	0.21	3.3	0.01	0.2
39	0	52	1	26.23	0	0	1	1	0	1	0	0	38.8	8	1	0	1	5	0	0	1	75.4	0	7.49	1.64	21.8	0.43	5.7	5.17	69	0.11	1.4	0.04	0.6
40	0	52	0	20.62	1	0	0	0	0	1	0	1	30.7	2	0	0	0	0	0	0	1	30.6	0	7.57	3.02	39.9	0.33	4.4	3.93	51.9	0.12	1.6	0.03	0.3
41	0	35	0	21.22	1	0	0	0	0	0	0	0	44.7	5	0	0	0	0	0	0	1	33.3	0	5.48	1.84	33.5	0.19	3.4	2.25	41.1	1.05	19.2	0.04	0.7
42	0	61	0	24.46	1	0	0	0	0	1	0	1	49.6	3	1	0	1	1	0	0	1	42.3	0	6.66	1.73	26	0.34	5.1	4.38	65.7	0.04	0.7	0.03	0.4
43	0	20	0	22.77	0	0	0	0	0	0	0	1	40.4	5.5	1	0	1	1	0	0	1	45	0	6.78	1.94	28.7	0.31	4.6	4.25	62.7	0.12	1.8	0.02	0.3
44	1	13	1	28.41	1	0	0	0	0	0	0	0	22.2	5	0	0	0	0	0	0	0	48.5	0	8.45	2.61	30.9	0.55	6.5	4.88	57.8	0.22	2.6	0.04	0.4
45	0	29	0	25.39	1	0	0	0	0	0	0	0	9.7	3	0	0	0	0	0	0	0	29.7	0	5.17	2.5	48.3	0.29	5.6	1.96	38	0.2	3.8	0.04	0.8
46	0	12	1	15.56	1	0	0	0	0	0	0	1	30.5	5	0	0	0	0	0	0	0	30.1	0	7.06	1.61	22.8	0.41	5.8	4.7	66.6	0.21	2.9	0.02	0.3
47	0	22	1	17.3	1	0	0	0	0	0	0	1	13.1	3.5	0	0	0	0	0	0	0	20.4	0	7.93	4.44	56	0.35	4.4	2.82	35.6	0.11	1.4	0.03	0.4
50	0	36	0	30.11	1	0	0	0	0	1	0	1	39.2	7	1	0	0	0	0	0	1	30.1	0	5.14	1.67	32.5	0.23	4.4	3.02	58.9	0.11	2.1	0	0.1
51	0	11	1	13.31	1	0	0	0	0	0	0	1	36.8	6.5	0	0	0	0	0	0	1	39.4	0	4.04	2.12	52.6	0.25	6.1	1.56	38.6	0.03	0.8	0.01	0.3
52	0	6	1	16.64	1	0	0	0	0	0	0	1	32.5	7	0	0	0	0	0	0	1	28.9	0	6.28	2.63	41.8	0.48	7.6	2.75	43.8	0.19	3	0.03	0.5
53	0	6	1	14.83	1	0	0	0	0	0	0	1	32.9	5	0	0	0	0	0	0	1	26.4	0	8.06	2.34	29	0.48	6	4.24	52.6	0.78	9.7	0.03	0.4
54	1	31	1	24.82	0	0	0	1	1	1	0	1	55.9	5.5	1	0	1	10	0	0	1	76.3	0	8.37	1.04	12.4	0.17	2	7.11	85	0.02	0.2	0.01	0.1
55	0	65	0	18.59	1	0	0	0	0	1	0	1	48.1	4.5	1	1	1	6	0	0	1	52.2	0	5.57	1.19	21.4	0.32	5.8	3.88	69.6	0.07	1.2	0.01	0.2
56	0	48	1	19.61	1	0	0	0	0	1	0	1	58	4	0	0	0	0	0	0	1	54.8	0	7.22	1.76	24.4	0.59	8.2	4.14	57.4	0.55	7.7	0.01	0.2
58	1	39	1	27.76	0	0	1	1	1	1	1	1	57.1	5.3	1	0	0	0	0	0	1	78.5	0	2.27	0.68	30	0.16	7.3	1.36	59.9	0.03	1.5	0.01	0.3
59	0	51	0	23.44	1	0	0	0	0	0	0	0	46.3	6.5	0	0	1	1	0	0	1	55.4	0	6.68	2.49	37.3	0.33	5	3.66	54.8	0.09	1.3	0.03	0.4
60	0	29	0	31.49	0	0	0	0	0	1	0	1	57	7.5	1	0	1	1	0	0	1	61.7	0	9.98	2.5	25.1	0.55	5.6	6.71	67.2	0.04	0.4	0.02	0.2
61	0	59	1	23.74	1	0	1	0	0	1	0	1	83.1	4	1	0	1	1	0	0	1	65.1	0	5.71	0.73	12.8	0.36	6.3	4.47	78.2	0.03	0.6	0.01	0.1
62	0	44	1	28.03	1	0	0	0	0	0	0	1	50.4	3	0	0	0	0	0	0	1	52.1	0	7.76	2.72	35.1	0.26	3.3	4.5	57.9	0.13	1.7	0.04	0.6
63	1	47	0	20.63	1	0	0	0	0	0	0	1	49.5	4	0	0	1	2	0	0	1	56.8	0	4.04	1.64	40.7	0.37	9.1	1.86	46.1	0.06	1.4	0.04	1
64	0	36	0	25.1	1	0	0	0	0	1	0	1	61.5	6	1	1	1	1	0	0	1	63.3	0	8.96	2.74	30.6	0.36	4	5.63	62.9	0.09	1	0.03	0.3
65	1	55	0	27.55	1	0	1	0	0	1	0	1	39.8	6	1	0	1	1	0	0	1	53.8	0	8.11	1.51	18.6	0.39	4.8	6.06	74.7	0.06	0.8	0.01	0.1
66	0	75	1	22.86	1	0	0	0	0	0	0	1	57.2	4.8	1	0	0	0	0	0	1	58.7	0	5.14	1.41	27.5	0.24	4.7	3.38	65.8	0.03	0.6	0.01	0.1
67	1	17	0	20.55	1	0	0	0	0	0	0	0	20.2	4.5	0	0	1	2	0	0	1	39.5	0	6.69	1.76	26.3	0.35	5.2	4.38	65.4	0.11	1.7	0.02	0.3
69	0	65	0	23.34	0	0	1	0	1	1	0	1	47.3	5.5	1	0	0	0	0	0	1	58.2	0	3.9	1.22	31.3	0.34	8.8	2.19	56	0.03	0.8	0.02	0.6
71	0	46	1	27.04	1	0	1	0	0	0	0	0	33.2	5.5	0	0	0	0	0	0	1	25.2	0	6.73	1.79	26.6	0.55	8.2	4.05	60.3	0.12	1.8	0.05	0.8
72	0	45	1	27.06	1	1	1	0	0	0	0	1	20	3.8	0	0	0	0	0	0	1	32.2	0	7.19	2.57	35.8	0.49	6.8	3.82	53.2	0.1	1.4	0.02	0.3
73	0	52	1	30.78	0	0	0	1	1	0	0	1	47.6	4	1	0	1	2	0	0	1	43.4	0	6.96	2.61	37.5	0.35	5.1	3.84	55.2	0.03	0.5	0.03	0.5
74	1	30	1	20.96	1	1	0	0	0	0	0	1	57.2	4.5	1	1	0	0	0	0	1	76.4	0	3.23	0.61	19	0.26	8	2.28	70.7	0.02	0.7	0.01	0.2
75	0	31	1	22.49	1	0	0	0	0	0	0	1	66.7	6	1	0	0	0	0	0	1	61.4	0	5.62	2.18	38.8	0.4	7.1	2.86	50.9	0.04	0.7	0.02	0.3
76	1	54	1	22.99	1	0	1	0	0	0	0	1	48.1	11	1	0	1	1	0	0	1	63	0	6.67	1.61	24.1	0.31	4.6	4.5	67.4	0.13	2	0.03	0.5
77	1	35	1	28.08	0	0	0	1	1	1	0	1	48.7	5.5	1	0	1	1	0	0	1	73.1	0	10.41	1.39	13.3	0.4	3.9	8.49	81.6	0.02	0.2	0.02	0.2
78	0	65	1	26.94	1	0	1	0	0	0	0	1	41	3.8	0	0	1	2	0	0	1	55.6	0	8.18	2.24	27.4	0.62	7.5	4.84	59.1	0.3	3.6	0.03	0.4
79	0	56	0	28.72	1	0	1	0	0	0	0	0	28.1	3.5	0	0	0	0	0	0	1	9.6	0	9.27	1.77	19.1	0.44	4.8	6.87	74.1	0.05	0.5	0.03	0.4
80	0	48	0	21.6	1	0	0	0	0	0	0	0	35.9	3.5	0	0	0	0	0	0	1	35.1	0	6.04	2.98	49.4	0.22	3.6	2.48	41.1	0.09	1.5	0.02	0.3
81	0	48	1	23.84	1	0	1	0	0	0	0	0	32.7	4.5	1	0	0	0	0	0	1	50.4	0	4.13	1.39	33.8	0.17	4.2	2.39	58	0.05	1.2	0.01	0.2
82	0	43	0	27.29	0	0	1	1	1	1	0	1	25.9	2.5	0	0	0	0	0	0	1	33.4	0	7.85	2.01	25.6	0.48	6.1	4.81	61.3	0.31	4	0.05	0.6
83	0	47	0	31.25	1	0	1	0	0	0	0	1	51.3	4	1	0	0	0	0	0	1	45	0	4.29	1.14	26.5	0.22	5.1	2.81	65.4	0.06	1.3	0.01	0.3
84	0	55	1	27.66	1	0	0	0	0	1	0	1	45	4.3	1	0	1	2	0	0	1	48.6	0	4.37	1.44	33	0.33	7.6	2.57	58.7	0.02	0.5	0.1	0.2
85	1	60	1	24.77	1	0	0	0	0	0	0	1	47.6	4.8	1	0	0	0	0	0	1	50.9	0	7.24	1.88	26	0.51	7	4.65	64.2	0.04	0.5	0.04	0.5
86	0	54	0	23.62	1	0	0	0	0	1	0	1	48.4	6.3	0	0	0	0	0	0	1	52.4	0	8.2	1.8	22	0.48	5.9	5.67	69.1	0.07	0.8	0.02	0.3
87	0	62	0	18.75	1	0	1	0	0	1	0	1	44	7	1	0	0	0	0	0	1	54.6	0	6.2	2.59	41.7	0.21	3.5	3.2	51.6	0.05	0.9	0.03	0.4
88	0	52	1	23.04	1	0	1	0	0	1	0	1	39.7	5	1	0	0	0	0	0	1	53.6	0	3.33	1.25	37.5	0.16	4.9	1.74	52.3	0.08	2.4	0.02	0.7
89	0	51	1	30.1	0	0	0	1	1	0	0	0	18.7	4	0	0	0	0	0	0	1	20.1	0	5.39	1.73	32.1	0.3	5.5	3.15	58.4	0.07	1.2	0.01	0.3
90	0	48	0	22	1	0	1	0	0	0	0	1	33.8	3.2	0	0	0	0	0	0	1	35.7	0	6.74	2.11	31.4	0.42	6.2	3.92	58.1	0.13	1.9	0.03	0.4
91	0	54	1	27.04	1	0	0	0	0	0	0	1	39.9	5.5	0	0	0	0	0	0	1	32.9	0	3.21	0.82	25.5	0.38	11.8	1.91	59.5	0.03	0.8	0	0.1
92	1	53	1	27.99	0	0	0	1	1	0	0	1	39.5	5.3	0	0	0	0	1	1	1	52.1	0	4.47	2.35	52.6	0.47	10.5	1.36	30.4	0.04	0.9	0.03	0.7
94	1	56	0	27.55	1	0	1	0	0	1	0	1	42.7	6	0	0	1	1	0	0	1	49	0	4.61	1.33	29	0.42	9	2.57	55.7	0.17	3.7	0.02	0.4
95	0	49	1	25.26	1	0	1	0	0	0	0	0	55.2	6	0	0	1	1	0	0	1	45.5	0	3.9	0.93	23.8	0.28	7.1	2.47	63.2	0.17	4.3	0.01	0.3
96	0	53	1	24.49	1	0	1	0	0	0	0	1	64.1	6.6	0	0	1	1	0	0	1	41.6	0	5.84	1.72	29.5	0.24	4.1	3.5	59.9	0.23	4	0.04	0.6
97	0	44	1	20.2	1	0	1	0	0	0	0	1	45.8	6.5	0	0	0	0	0	0	1	73.8	0	7.24	2.15	29.7	0.36	5	4.48	61.9	0.12	1.6	0.03	0.4
98	0	37	1	25.8	1	0	0	0	0	0	0	0	34.7	3.6	0	0	1	3	0	0	1	40.6	0	5.52	2.43	44	0.44	7.9	2.3	41.8	0.18	3.3	0.03	0.6
99	0	62	0	22.38	1	0	1	0	0	0	0	1	44.7	5	0	0	0	0	0	0	1	75.7	0	8.93	3.06	34.2	0.62	6.9	4.85	54.3	0.21	2.3	0.03	0.4
100	0	44	0	27.68	1	0	1	0	0	1	0	1	59.2	5	0	0	0	0	0	0	1	33.4	0	5.39	2.44	45.3	0.24	4.4	2.46	45.6	0.11	2	0.02	0.4
101	0	59	1	27.59	1	0	1	0	0	0	0	1	27.1	5.8	1	0	1	2	0	1	1	29.5	0	7.11	4.26	17.8	0.29	4	5.37	75.5	0.09	1.2	0.03	0.4
102	0	38	1	27.64	1	0	0	0	0	0	0	0	71	6.3	0	0	0	0	0	1	1	56	0	6.02	2.05	34.1	0.27	4.5	3.4	56.6	0.19	3.1	0.01	0.2
103	0	28	1	28.34	1	0	0	0	0	0	0	1	59.9	7	0	0	0	0	0	0	1	66.3	0	6.48	3	46.3	0.4	6.1	2.72	41.9	0.15	2.4	0.05	0.8
104	0	49	1	21.54	1	0	0	0	0	1	0	1	32.2	9	0	0	0	0	0	0	1	36.2	0	5.65	1.44	25.5	0.37	6.5	3.63	64.3	0.1	1.7	0.01	0.2
105	0	72	1	26.76	1	0	1	0	0	0	0	1	64.5	6	0	0	0	0	0	0	1	66.8	0	7.22	1.76	24.4	0.59	8.2	4.14	57.4	0.55	7.7	0.01	0.2
107	0	24	0	22.48	1	0	0	0	0	0	0	1	43.1	5	0	0	0	0	0	0	1	44.9	0	7.73	2.08	26.9	0.44	5.7	4.95	64.1	0.12	1.6	0.02	0.3
108	0	53	1	23.53	1	0	1	0	0	0	0	0	34.9	6.5	0	0	0	0	0	0	1	42.4	0	4.76	1.4	29.3	0.18	3.8	2.99	62.7	0.11	2.4	0.02	0.4
109	0	45	0	20.7	1	0	0	0	0	0	0	0	40.9	7	0	0	0	0	0	0	1	59.1	0	6.87	1.52	22.1	0.32	4.7	4.82	70.1	0.07	1.1	0.02	0.3
110	0	45	0	17.58	1	0	1	0	0	1	0	1	56.1	6	0	0	1	1	0	0	1	61.1	0	3.26	1.6	33.4	0.14	4.4	1.94	59.7	0.02	0.7	0.01	0.3
111	0	64	1	28.86	1	0	1	0	0	1	0	1	73.1	6	1	0	1	3	0	0	1	41.1	0	7.9	0.89	11.3	0.55	7	6.31	79.9	0.02	0.2	0.01	0.1
112	0	29	1	28.9	1	0	1	0	0	1	0	0	39.5	5	0	0	1	1	0	0	1	27.9	0	5.31	0.82	15.5	0.24	4.5	4.2	79.1	0.01	0.1	0.01	0.2
113	0	68	0	22.55	1	0	1	0	0	1	0	1	27	3.8	0	0	0	0	0	0	1	34	0	6.33	2.32	36.6	0.41	6.4	3.09	48.8	0.35	5.6	0.07	1.1
114	0	37	1	23.53	1	0	0	0	0	0	0	1	35.7	4.3	0	0	1	1	0	0	1	43.4	0	6.42	1.75	27.3	0.16	2.4	4.4	68.6	0.01	0.2	0.01	0.2
115	1	23	0	20.5	1	0	0	0	0	1	0	1	67.2	5.6	1	0	0	0	0	0	1	69.5	0	3.77	0.99	26.3	0.19	5	2.43	64.6	0.1	2.6	0.02	0.6
116	0	45	0	24.46	1	0	0	0	0	1	0	1	79.5	4	0	1	1	1	1	0	1	55.8	0	11.07	3.74	33.8	0.55	5	6.57	59.3	0.05	0.4	0.03	0.2
117	0	58	0	19.92	1	0	1	0	0	1	0	1	66.8	5.5	0	0	0	0	0	0	1	67.1	0	4.19	0.55	13.2	0.27	6.5	3.06	73	0.19	4.6	0.01	0.3
118	0	61	1	27.68	1	0	1	0	0	0	0	1	39.3	4	0	0	1	2	0	0	1	40.8	0	5.83	1.43	24.6	0.28	4.9	4.01	68.8	0.04	0.7	0.01	0.2
119	1	46	1	24.2	1	0	0	0	0	0	0	1	61.6	6.3	0	0	1	1	0	0	1	55.4	0	5.58	1.46	26.1	0.25	4.6	3.65	65.4	0.07	1.3	0.02	0.4
120	0	25	1	22.86	1	0	0	0	0	0	0	1	75.5	4	0	0	1	1	0	0	1	54	0	7.08	2.88	40.7	0.48	6.8	3.14	44.3	0.54	7.6	0.04	0.6
121	0	46	1	26.37	1	0	0	0	0	0	0	0	37.7	3.5	0	0	0	0	0	0	1	41.5	0	10.13	1.56	15.4	0.63	6.2	7.62	75.2	0.17	1.7	0.05	0.5
122	0	29	1	27.04	1	0	0	0	0	0	0	0	32.4	5	0	0	1	2	0	1	1	40.9	0	5.67	1.15	20.3	0.28	4.9	4.02	70.9	0.12	2.1	0.01	0.3
123	0	62	1	23.38	1	1	1	0	0	1	0	1	65.6	6	1	0	1	4	0	0	1	54.9	0	6.55	1.92	29.3	0.33	5.1	4.11	62.8	0.07	1	0.02	0.3
124	1	50	1	27.85	1	0	0	0	0	1	0	1	56.1	7.2	1	0	1	6	1	0	1	54.4	0	4.68	1.3	27.8	0.31	6.6	2.89	61.8	0.06	1.2	0.01	0.3
125	0	49	0	22.77	1	0	0	0	0	0	0	1	42.4	5	0	0	1	1	0	1	1	68.9	0	14.89	1.28	8.6	0.4	2.7	13.14	88.2	0.02	0.1	0.01	0.1
126	0	54	0	23.88	1	0	0	0	0	0	0	1	62.3	9	0	0	1	1	0	0	1	45.9	0	6.16	1.98	32.2	0.48	7.8	3.42	55.4	0.17	2.7	0.03	0.5
130	0	55	1	21.28	1	0	1	0	0	0	0	0	31.9	2.5	0	0	0	0	0	0	1	29.8	0	5.29	1.72	32.5	0.29	5.5	3.12	58.9	0.13	2.5	0.03	0.6
131	0	31	0	18.75	0	0	0	1	1	0	0	1	48.9	4.3	1	0	1	3	0	0	1	31.2	0	6.25	1.58	25.2	0.31	5	4.09	65.4	0.14	2.2	0.03	0.5
132	0	64	0	20.08	1	0	1	1	0	0	0	1	23.2	2.5	0	0	0	0	0	0	1	34.8	0	6.15	1.34	21.8	0.27	4.4	4.39	71.3	0.12	2	0.03	0.5
135	0	31	0	28.08	0	0	0	1	0	0	0	1	33.5	3	0	0	0	0	0	0	1	41.1	0	6.03	1.65	27.4	0.39	6.5	3.89	64.4	0.07	1.2	0.03	0.5
136	0	57	0	21.37	1	0	1	0	0	0	0	0	42.9	2	0	0	0	0	0	0	1	36.9	0	3.61	1.69	46.8	0.19	5.3	1.66	45.9	0.06	1.7	0.01	0.3
137	0	63	1	23.74	1	0	1	0	0	0	0	0	23.1	2.5	0	0	0	0	0	0	1	33.1	0	8.72	2	22.9	0.53	6.1	5.97	68.5	0.05	0.6	0.04	0.5
138	0	73	0	20.44	1	0	1	0	0	0	0	1	32.3	2.5	0	0	1	1	0	0	1	14.6	0	4.38	1.23	28	0.24	5.5	2.72	62.1	0.11	2.5	0.02	0.4
139	0	48	0	20.31	0	0	0	1	0	0	0	1	68.5	8	0	0	1	1	0	0	1	63.9	0	9.97	1.51	15.1	0.36	3.6	8.08	81.1	0	0	0.02	0.2
140	0	75	1	21.97	1	0	1	0	0	1	0	1	88.2	13.5	0	0	1	5	0	0	1	89.3	0	5.94	1.66	27.9	0.38	6.4	3.72	62.6	0.07	1.2	0.02	0.3
141	0	54	0	25.15	1	0	0	0	0	0	0	0	25.1	3.5	0	0	0	0	0	0	0	36.6	0	6.53	2.02	30.9	0.45	6.9	3.89	59.5	0.05	0.8	0.01	0.2
142	0	32	0	19.92	1	0	0	0	0	0	0	0	16.2	4	0	0	0	0	0	0	0	54.7	0	8.57	0.78	9.1	0.28	3.2	7.41	86.5	0.02	0.2	0.02	0.2
143	0	30	0	24.54	1	0	0	0	0	0	0	0	34	6.2	0	0	1	3	0	0	1	36.4	0	5.79	2.05	35.5	0.43	7.4	3.08	53.3	0.13	2.2	0.03	0.5
144	0	56	0	23.71	1	0	1	0	0	1	0	1	57.8	5.2	0	0	1	1	0	0	1	45.5	0	7.6	3.64	47.9	0.46	6.1	3.42	45	0.07	0.9	0.01	0.1
145	0	39	0	21.09	1	0	0	0	0	0	0	0	77.3	8.5	0	0	1	3	0	0	1	87.1	0	5.35	0.49	9.2	0.07	1.3	4.78	89.3	0	0	0.01	0.2
146	1	43	0	22.14	0	0	1	1	1	0	0	1	26.8	7	1	0	0	0	0	0	1	26.2	0	4.84	1.68	34.7	0.35	7.2	2.69	55.7	0.07	1.4	0.05	1
147	0	36	1	25.99	1	0	0	0	0	1	0	1	60.6	8.2	0	0	0	0	1	1	1	51.7	0	7.12	1.53	21.5	0.1	1.4	5.48	77	0	0	0.01	0.1
148	1	25	1	19.54	1	0	0	0	0	1	0	1	49.5	7.3	1	0	1	2	0	0	1	53.6	0	9.91	2.79	28.1	0.65	6.5	6.23	62.8	0.08	0.8	0.05	0.5
149	0	27	1	25.95	1	0	0	0	0	0	0	0	28.1	6.2	0	0	0	0	0	0	1	33.7	0	6.38	2.5	39.2	0.39	6.1	3.16	49.5	0.15	2.3	0.03	0.5
150	0	30	0	24.17	1	0	0	0	0	0	0	1	29.3	5	0	0	0	0	0	0	1	25	0	3.9	1.46	37.4	0.25	6.3	1.93	49.4	0.15	3.8	0.02	0.6
151	0	32	1	25.42	1	0	1	0	0	1	0	1	77.6	8.5	0	0	1	5	0	0	1	81.1	0	7.03	2.13	30.3	0.52	7.3	4.19	59.7	0.04	0.6	0.01	0.1
153	0	35	1	18.3	1	0	0	0	0	0	0	0	33.2	3.5	0	0	0	0	0	0	1	38.1	0	5.8	1.35	23.2	0.34	5.8	3.7	63.8	0.22	3.7	0.01	0.2
154	0	37	0	21.48	0	0	0	1	1	0	0	1	42.9	3.8	0	0	0	0	0	0	1	54.2	0	3.66	0.97	36.5	0.16	4.4	2.34	63.9	0.07	2	0.02	0.5
155	0	48	0	24.84	1	0	1	0	0	1	0	1	35.3	6.5	0	0	0	0	0	1	1	41.6	0	9.12	1.64	18	0.5	5.5	6.74	73.9	0.07	0.8	0.02	0.2
156	0	48	1	22.68	1	0	0	0	0	0	0	1	58.3	8	0	0	1	3	0	0	1	81.2	0	6.51	1.73	26.5	0.36	5.5	4.22	64.8	0.05	0.7	0.04	0.6
157	0	54	1	33.74	1	0	1	0	0	0	0	1	45.7	6	0	0	0	0	0	1	1	48.8	0	5.44	1.54	28.3	0.35	6.4	3.42	62.9	0.1	1.8	0.03	0.6
158	0	73	1	20.38	1	0	1	0	0	1	0	1	51	5.5	0	0	0	0	0	0	1	65.1	0	4.67	1.67	35.9	0.29	6.3	2.08	44.6	0.48	10.3	0.01	0.3
159	0	75	0	18.67	1	0	1	0	0	0	0	1	42	4.5	1	0	0	0	0	0	1	51.7	0	8.05	2.66	33.1	0.34	4.2	4.64	57.7	0.23	2.8	0.03	0.4
160	0	30	0	18.73	1	0	0	0	0	1	0	1	50.4	7.5	0	0	1	4	0	0	1	58.9	0	4.79	2.01	41.9	0.2	4.2	2.39	49.8	0.07	1.4	0.02	0.4
161	1	45	0	22.12	1	0	0	1	1	1	0	1	43.5	6.5	1	0	1	5	1	0	1	50.4	0	7.57	1.9	25.1	0.51	6.7	4.93	65.1	0.09	1.2	0.02	0.2
162	0	70	0	23.44	1	1	1	0	0	1	0	1	55	7.5	0	0	1	3	0	0	1	67.2	0	7.16	0.97	13.6	0.34	4.8	5.67	79.1	0.09	1.2	0.02	0.2
163	0	12	0	30.1	1	0	0	0	0	0	0	0	16.3	5.2	0	0	0	0	0	0	0	49.6	0	8.46	2.56	30.3	0.35	4.1	5.25	62.1	0.1	1.1	0.02	0.3
166	0	63	0	25.24	1	0	1	0	0	1	0	1	58.3	3.8	0	0	0	0	0	0	1	41.6	0	7.46	3.02	40.5	0.37	5	3.86	51.8	0.06	0.9	0.02	0.2
167	0	11	1	21.46	1	0	0	0	0	0	0	0	28.2	4.7	1	0	0	0	0	0	1	25.5	0	6.42	2.05	31.9	0.34	5.3	3.82	59.5	0.07	1.1	0.02	0.3
168	0	19	1	20.99	1	0	0	0	0	0	0	0	60.9	5	0	0	1	3	0	1	1	77.4	0	5.37	2.47	45.9	0.25	4.7	2.37	44.1	0.14	2.6	0.03	0.5
170	1	22	0	18.37	1	0	0	0	0	1	0	1	66	7.3	1	0	1	5	0	0	1	67.7	0	8.79	1.36	15.5	0.57	6.5	6.66	75.8	0.08	0.9	0.03	0.3
171	0	27	1	30.76	1	0	1	0	0	0	0	0	61.1	5.2	0	0	1	2	0	0	1	35.9	0	6.69	2.54	38	0.46	6.9	3.33	49.8	0.33	4.9	0.03	0.4
172	0	29	0	27.48	1	0	1	0	0	1	0	0	69.1	7.3	0	0	0	0	0	0	1	65.1	0	8.71	2.66	30.5	0.49	5.6	5.42	62.5	0.11	1.3	0.03	0.3
173	0	29	1	24.68	1	0	1	0	0	1	0	1	72.7	8.2	1	0	1	3	0	0	1	82.1	0	6.5	0.93	14.3	0.3	4.6	5.26	80.9	0	0	0.01	0.2
174	0	30	1	24.39	1	0	0	0	0	0	0	0	8.4	3.5	0	0	0	0	0	0	1	14.5	0	6.92	2.33	33.6	0.38	5.5	3.84	55.5	0.18	2.6	0.03	0.4
175	1	30	0	20.7	1	0	0	0	0	0	0	0	58.6	5	0	0	1	2	0	0	1	72.1	0	5	2.32	46.4	0.33	6.6	2.15	43	0.15	3	0.05	1
176	0	33	1	26.08	1	0	0	0	0	1	0	1	70.4	5.3	0	0	1	4	0	0	1	60.9	0	6.52	2.19	33.6	0.41	6.3	3.68	56.4	0.07	1.1	0.03	0.5
177	0	35	0	29.15	1	0	0	0	0	0	0	1	30.2	4.5	0	0	0	0	0	0	1	39.8	0	5.6	1.32	23.6	0.35	6.2	3.71	66.3	0.12	2.1	0.02	0.3
178	0	36	1	28.56	1	0	1	0	0	0	0	1	57	6.5	0	0	0	0	0	0	1	32	0	8.37	1.79	21.4	0.34	4.1	5.86	70	0.18	2.1	0.06	0.7
179	0	36	0	24.72	1	0	0	0	0	0	0	0	38	4.2	0	1	0	0	0	0	1	42	0	6.95	3.04	43.7	0.48	6.9	3.35	48.2	0.06	0.9	0.02	0.3
180	0	37	0	23.73	1	0	1	1	0	0	0	0	36	3.5	0	0	0	0	0	0	1	22	0	4.6	1.32	28.7	0.28	6.1	2.95	64.1	0.04	0.9	0.01	0.2
181	0	38	0	25.22	1	0	0	0	0	0	0	1	24	4.7	0	0	1	2	0	0	1	41	0	3.97	0.94	23.7	0.3	7.5	2.56	64.7	0.08	1.9	0.02	0.5
182	0	42	1	21.91	1	0	0	0	0	0	0	0	31	4.7	0	0	0	0	0	0	1	28	0	5.57	1.65	29.5	0.48	8.6	3.05	54.7	0.28	5	0.03	0.6
183	0	44	0	22.66	1	0	0	0	0	0	0	0	35	3.5	0	0	1	2	0	0	1	63	0	5.81	2.38	41.1	0.33	5.7	2.85	49.2	0.1	1.8	0.03	0.5
184	1	45	1	22.5	1	0	0	0	0	0	0	0	37	4.3	0	0	0	0	0	0	1	55	0	7.12	2.35	33	0.43	6	3.83	53.7	0.33	4.6	0.04	0.6
185	0	47	1	21.72	1	0	0	0	0	0	0	1	29	4.4	0	0	0	0	0	0	1	32	0	4.42	1.36	30.9	0.22	5.1	2.64	59.9	0.09	2	0.01	0.3
186	0	47	0	28.6	1	0	0	0	0	0	0	1	84	6.8	0	0	0	0	0	0	1	63	0	5.45	2.79	51.3	0.21	3.9	2.15	39.5	0.15	2.8	0.04	0.8
187	0	50	1	25.21	1	0	0	0	0	0	0	1	48	4.5	0	1	1	2	0	0	1	34	0	4.72	1.93	40.9	0.38	8.1	2.23	47.2	0.17	3.6	0.01	0.2
188	0	52	1	25.61	0	0	0	0	0	0	0	1	46	4.2	0	0	0	0	0	0	1	56	0	4.73	0.99	20.9	0.42	8.8	3.2	67.7	0.04	0.9	0.01	0.3
189	1	53	1	33.22	1	0	1	1	1	0	0	1	53	4.5	1	0	0	0	0	0	1	45	0	5.79	1.57	27.1	0.43	7.4	3.58	61.8	0.09	1.5	0.03	0.6
190	0	54	0	18.73	0	0	0	1	1	1	0	1	64	6	0	0	0	0	0	0	1	50	0	7.02	0.86	12.2	0.42	6	5.58	79.6	0.06	0.8	0.03	0.5
191	1	54	1	23.18	1	1	0	1	1	0	0	1	38	6.2	0	0	1	2	0	0	1	50	0	8.23	1.51	18.3	0.44	5.4	6.08	73.9	0.04	0.5	0.03	0.3
192	0	56	1	26.4	0	0	0	1	1	0	0	0	26	4.5	0	0	0	0	0	0	1	32	0	5.07	1.35	26.7	0.33	6.5	2.85	56.3	0.37	7.3	0.03	0.5
193	0	58	1	29.3	1	0	0	0	0	0	1	1	28	6.2	0	0	1	3	0	0	1	46	0	11.04	4.8	43.5	0.37	3.4	5.38	48.7	0.11	1	0.06	0.6
194	0	58	1	24.77	1	0	0	0	0	0	0	1	46	3.5	0	0	0	0	0	0	1	42	0	10.53	3.18	30.2	0.36	3.4	6.6	62.7	0.14	1.3	0.08	0.8
195	0	59	0	26.17	1	0	1	0	0	0	0	1	41	4.5	0	0	0	0	0	0	1	40.2	0	4.7	1.57	33.5	0.24	5.2	2.54	54.1	0.17	3.7	0.02	0.5
196	0	60	0	23.44	1	0	1	0	0	0	0	1	60	9	0	1	1	3	0	0	1	45	0	5.57	1.61	28.9	0.36	0.36	3.44	61.7	0.04	0.7	0.02	0.3
197	0	60	1	22.49	1	1	1	0	0	1	0	1	43	6.3	0	0	0	0	0	0	1	63	0	6.33	0.51	8.1	0.13	2.1	5.69	89.8	0	0	0	0
198	1	60	1	23.81	1	0	1	0	0	0	0	1	75	5	0	0	1	2	0	0	1	70	0	4.6	1.1	23.8	0.14	3	3.3	71.8	0.01	0.2	0	0.1
200	1	64	1	22.31	1	0	0	0	0	0	0	0	40	5.4	0	0	1	3	0	0	1	38	0	4.94	1.63	33	0.31	6.3	2.74	55.5	0.14	2.8	0.03	0.6
201	0	64	1	24.24	1	0	1	0	0	1	0	1	28	3	0	0	1	2	0	0	1	71	0	10.41	2.72	26.1	0.62	6	7.02	67.4	0.03	0.3	0.02	0.2
202	0	66	1	24.09	1	0	1	0	0	1	0	1	43	5.3	0	0	0	0	0	0	1	65	0	5.68	1.45	25.5	0.25	4.4	3.78	66.6	0.09	1.5	0.03	0.5
203	0	68	0	27.34	1	1	1	0	0	1	0	1	49	4.2	0	0	0	0	0	0	1	44	0	8.6	1.3	15.1	0.35	4	6.86	79.7	0.01	0.1	0	0
204	0	68	1	24.16	1	0	1	0	0	0	0	1	51	5.5	0	0	0	0	0	0	1	35	0	5.98	1.01	16.9	0.28	4.8	4.31	72.1	0.25	4.1	0.02	0.3
206	0	70	0	25.71	1	0	1	0	0	0	0	1	32	4.5	0	0	0	0	0	0	1	23	0	4.26	1.33	31.1	0.31	7.2	2.41	56.7	0.04	1	0.01	0.2
207	0	75	1	28.41	1	0	1	0	0	0	0	1	50	4.1	0	0	0	0	0	0	1	51	0	5.88	1.76	29.9	0.43	7.3	3.23	54.8	0.28	4.8	0.04	0.6
208	1	9	1	26.41	1	0	0	0	0	0	0	1	34	7	1	0	1	2	0	0	1	44	0	8.99	3.43	38.1	0.4	4.4	4.66	51.8	0.35	3.9	0.04	0.4
209	0	46	0	23.61	1	0	0	0	0	0	0	0	36	3.5	0	0	0	0	0	0	1	25	0	4	1.03	25.8	0.28	7	4.66	60.9	0.23	5.8	0.02	0.5
210	0	55	0	21.8	1	1	1	0	0	0	0	0	32	2.8	0	0	0	0	0	0	1	35	0	18.62	2.54	13.6	0.24	1.3	15.78	84.8	0.02	0.1	0.04	0.2
211	0	66	1	24.34	1	0	1	0	0	0	0	1	41	3.8	0	0	0	0	0	0	1	39.5	0	12.8	1.18	9.2	0.56	4.4	11.02	86.1	0.01	0.1	0.03	0.2
212	0	56	0	27.32	0	0	1	0	0	0	1	0	23	3.5	0	0	0	0	1	0	1	27	0	6.01	1.83	30.4	0.37	6.2	3.71	61.7	0.09	1.5	0.01	0.2
213	0	8	1	23.07	1	0	0	0	0	0	0	0	21	6	0	0	0	0	0	0	0	22.3	0	6	2.79	46.4	0.36	5.9	2.72	45.3	0.03	0.4	0.02	0.3
214	0	27	0	18.83	1	0	1	0	0	0	0	0	11	4	0	0	0	0	0	0	0	17	0	3.08	1.5	48.9	0.19	6	1.22	39.8	0.09	2.8	0.01	0.3
215	0	23	1	20.93	0	0	0	0	0	1	0	1	72	4.2	0	0	1	3	0	1	0	63	0	6.06	1.27	21	0.29	4.8	4.39	72.9	0.03	0.5	0.02	0.3
218	0	53	1	33.41	1	1	1	0	0	0	0	1	45	5.5	1	0	0	0	1	0	0	42.5	1	8.08	2.7	33.4	0.43	5.3	4.53	56	0.2	2.5	0.06	0.7
219	0	46	1	35.83	1	0	1	0	1	0	0	1	63	8.5	0	0	1	1	0	0	0	35	0	6.64	2.23	33.6	0.41	6.1	3.58	53.9	0.26	3.9	0.03	0.5
220	1	75	1	23.62	1	0	1	0	0	0	0	0	41	4	1	0	1	7	0	0	0	39.7	1	9.46	1.21	12.8	0.41	4.3	7.82	82.7	0	0	0.02	0.2
222	1	26	0	16.65	1	0	1	0	0	0	0	0	26	5.5	1	0	0	0	0	0	1	29	0	3.66	0.82	22.4	0.26	7	2.45	66.9	0.08	2.3	0.01	0.1
223	1	67	0	22.03	0	0	1	0	0	0	0	1	83	5.8	0	0	0	0	1	0	1	54	0	8.56	2.12	24.7	0.48	5.6	5.87	68.6	0.05	0.6	0.01	0.1
224	0	47	1	22.15	1	0	1	0	0	1	0	0	52	5.2	0	1	0	0	1	1	1	57.2	0	4.68	1.14	24.5	0.24	5.1	3.12	66.7	0.06	1.2	0.03	0.7
225	0	76	0	21.94	1	1	0	0	0	0	0	1	51	5	0	0	0	0	1	0	1	56	0	9.14	1.06	11.6	0.5	5.5	7.35	80.3	0.17	1.9	0.06	0.7
226	0	48	1	27.89	1	0	0	0	0	0	0	0	21	5.1	0	0	0	0	0	1	1	35	0	6.68	1.99	29.8	0.31	4.7	4.01	60	0.22	3.3	0.04	0.6
228	1	60	1	26.83	1	0	0	0	0	0	0	0	70	4.5	0	0	0	0	0	0	1	60.3	0	6.15	1.9	30.9	0.35	5.7	3.59	58.4	0.15	2.4	0.04	0.7
229	0	64	0	23.53	1	0	1	0	0	0	0	0	20	4	0	0	1	1	0	1	1	27.5	0	4.99	0.83	17.3	0.33	6.6	3.63	72.7	0.07	1.4	0.01	0.2
230	0	26	0	16.77	0	0	0	1	0	0	0	0	30	3	0	0	0	0	0	0	1	13.7	0	4.86	2.09	43	0.29	6	2.25	46.2	0.07	1.4	0.03	0.7
231	0	66	1	21.47	1	0	0	0	0	0	0	0	40	5	0	0	0	0	0	0	1	24.1	0	4.01	1.16	29	0.29	7.1	2.33	58.2	0.14	3.5	0.02	0.4
232	0	46	1	31.59	0	0	0	0	0	0	0	0	70	5	0	0	0	0	0	0	1	48.5	0	6.08	2.48	40.9	0.37	6	2.99	49.2	0.09	1.5	0.05	0.9
233	0	34	0	29.15	0	0	0	0	0	0	0	1	35	5	0	0	0	0	0	0	1	46.1	0	5.6	1.32	23.6	0.35	6.2	3.71	66.3	0.12	2.1	0.02	0.3
234	1	78	1	27.4	1	0	1	0	0	0	0	0	35	7	0	0	0	0	1	0	1	52.7	1	11.16	1.18	10.5	1.16	10.4	9.66	77.6	0.04	0.3	0.02	0.2
235	0	56	1	20.51	1	1	1	0	0	1	0	1	60	4	0	0	0	0	0	0	1	45.4	0	7.65	2.13	27.8	0.42	5.5	4.8	62.8	0.1	1.3	0.04	0.6
236	0	16	0	28.52	0	0	0	0	0	0	0	0	50	4.5	0	0	0	0	0	1	0	64	0	6.31	1.81	28.8	0.3	4.8	3.99	63.3	0.04	0.7	0.02	0.4
237	1	34	1	25.95	1	0	0	0	0	0	0	0	50	5	1	0	1	6	1	0	1	46.9	0	5.57	1.1	19.8	0.33	5.9	3.98	71.5	0.06	1.1	0.03	0.5
239	0	33	1	24.49	0	0	0	1	0	0	0	0	50	4	0	0	0	0	0	0	1	52.2	0	4.63	1.19	25.7	0.33	7.1	0.97	64.2	0.08	1.6	0.01	0.2
240	1	40	0	23.83	1	0	0	0	0	0	1	0	60	4	1	0	1	2	0	0	1	32.7	0	7.99	1.56	19.5	0.63	7.9	5.29	66.2	0.38	4.7	0.02	0.3
241	0	33	1	21.31	1	0	0	0	0	1	0	1	40	5	0	0	0	0	0	0	1	33.9	0	9.51	1.81	19	0.66	7	6.84	72	0.05	0.5	0.03	0.3
242	0	42	1	21.16	1	0	0	0	0	0	0	0	50	6	0	0	1	2	0	0	1	51.7	0	6.25	0.97	31.5	0.32	5.1	3.81	61	0.05	0.8	0.02	0.4
243	0	33	0	20.31	1	0	0	0	0	0	0	1	45	5	0	0	0	0	0	0	1	43.6	0	7.82	2.44	31.2	0.3	3.8	4.68	59.8	0.25	3.2	0.03	0.4
244	0	62	0	19.11	1	0	0	0	0	0	0	1	50	8.5	1	0	1	3	0	0	1	46	0	4.81	1.49	30.9	0.3	6.2	2.71	56.3	0.2	4.1	0.01	0.2
246	0	31	0	22.14	0	0	0	1	1	1	0	0	40	4.5	0	0	0	0	0	0	1	41.3	0	4.25	1.55	36.4	0.28	6.7	2.2	51.6	0.13	3	0.02	0.4
247	0	35	0	21.19	1	0	1	0	1	0	0	0	50	5.5	0	0	0	0	0	0	1	53.8	0	32.84	1.81	5.5	1.07	3.2	29.45	89.7	0.04	0.1	0.25	0.8
248	0	50	1	26.99	0	0	0	1	1	0	0	0	40	5.5	0	0	0	0	0	0	1	50.1	0	7.32	2.43	33.2	0.43	5.8	4.22	57.7	0.12	1.7	0.03	0.5
249	0	17	0	18.22	1	0	0	0	0	0	0	0	30	5.5	0	0	0	0	0	0	1	30.9	0	4.71	1.82	38.6	0.3	6.4	2.42	51.3	0.08	1.6	0.02	0.3
250	0	44	1	24.22	1	0	0	0	0	0	0	0	47	4	0	0	0	0	0	0	1	44	0	17.7	4.49	25.4	0.76	4.3	12.32	69.5	0.08	0.5	0.05	0.3
251	1	60	1	21.83	1	0	1	0	0	1	0	0	60	4	0	0	0	0	0	0	1	53.9	0	4.38	0.95	21.8	0.37	8.5	2.83	64.7	0.08	1.7	0.01	0.3
252	0	60	1	24.82	1	0	1	0	0	1	0	0	50	3	0	0	0	0	0	0	1	36.4	0	5.34	0.59	11	0.11	2.1	4.64	86.9	0	0	0	0
253	0	32	0	20.57	0	0	0	1	1	0	0	0	70	4.5	1	0	1	2	0	0	1	51.9	0	5.61	1.48	26.4	0.38	6.8	3.46	61.7	0.14	2.5	0.03	0.6
254	0	47	1	22.72	1	0	0	0	0	0	0	0	15	4	0	0	0	0	0	1	1	20.7	0	5.33	1.63	30.6	0.47	8.8	3.08	57.8	0.13	2.4	0.02	0.4
255	1	42	0	25.97	1	0	0	0	0	0	0	0	60	4.5	0	0	0	0	0	0	1	55	0	9.04	2.63	29.1	0.61	6.8	5.06	56	0.52	5.7	0.08	0.9
256	0	44	1	23.03	1	0	0	0	0	0	0	0	40	5	0	0	0	0	0	0	1	59.3	0	13.57	4.27	31.5	0.93	6.9	7.92	58.3	0.15	1.1	0.07	0.5
257	0	28	0	22.6	1	0	0	0	0	0	0	1	35	2	0	0	0	0	0	0	0	22.2	0	8.39	1.59	19	0.68	8.2	5.84	69.6	0.09	1.1	0.04	0.4
258	0	32	1	23.67	1	0	0	0	0	0	0	0	60	5.5	0	0	1	1	0	0	1	29	0	5.79	1.78	30.7	0.33	5.7	3.56	61.5	0.08	1.4	0.04	0.7
260	0	41	1	25.91	1	0	1	0	0	0	0	1	48.8	2.5	0	0	0	0	0	0	1	38	0	8.69	0.98	11.3	0.07	0.8	7.63	87.8	0	0	0.01	0.1
261	0	55	1	24.83	1	0	1	0	0	0	0	0	55	7	0	0	0	0	0	0	1	36.2	0	11.06	1.61	14.6	0.42	3.8	8.98	81.1	0.04	0.4	0.01	0.1
262	0	40	0	23.31	1	0	0	0	0	0	0	0	40	4	0	0	1	2	0	0	1	25.9	0	8.13	2.11	26	0.37	4.6	5.45	67	0.04	0.5	0.03	0.4
264	0	28	1	22.86	0	0	0	0	1	1	0	0	70	4	1	0	1	2	0	0	1	53.6	0	10.13	1.56	15.4	0.63	6.2	7.62	75.2	0.17	1.7	0.05	0.5
265	0	39	1	29.35	1	0	0	0	0	0	0	0	6	4	0	0	0	0	0	0	0	28.5	0	8.19	2.72	33.2	0.32	3.9	4.8	58.6	0.16	1.9	0.02	0.3
266	0	62	1	28.73	1	0	0	0	0	1	0	1	60	6.5	0	0	1	3	0	0	1	59	0	8.46	1.55	18.3	0.18	2.1	6.7	79.2	0	0	0.03	0.4
267	1	63	1	24.8	1	0	1	0	0	1	0	1	60	6	0	0	1	2	0	0	1	50.4	0	11.36	2.47	21.8	0.77	6.8	7.77	68.4	0.17	1.5	0.01	0
269	0	69	1	22.57	1	1	1	0	0	0	0	0	20	4.5	0	0	1	1	0	0	1	34.5	0	3.84	1.4	36.4	0.28	7.3	1.96	51.1	0.09	2.3	0.01	0.3
270	0	31	0	20.69	0	0	0	0	0	0	0	1	50	4.5	1	0	1	3	0	0	1	47.8	0	6.83	2.19	32.1	0.39	5.7	4.01	58.7	0.05	0.7	0.04	0.6
271	0	38	0	30.42	1	0	1	0	0	0	0	0	30	3	0	0	1	2	0	0	1	36.5	0	7.07	2.91	41.2	0.35	5	3.45	48.8	0.13	1.8	0.05	0.7
272	0	25	0	20.81	0	0	0	1	1	0	0	0	50	4.5	0	0	1	3	0	0	1	48.9	0	7.44	1.66	22.3	0.4	5.4	4.93	66.2	0.31	4.1	0.02	0.3
273	0	63	1	26.64	1	1	1	0	0	0	0	1	50	4	0	0	1	2	0	0	1	31.7	0	8.84	1.66	18.8	0.4	4.6	6.6	74.6	0.03	0.4	0.03	0.4
274	0	53	0	26.57	1	0	1	0	0	1	0	0	70	4.5	0	0	0	0	0	0	1	29.6	0	6.56	2.59	39.4	0.34	5.2	3.42	52.1	0.05	0.7	0.03	0.4
275	0	48	1	22.72	0	0	0	1	1	0	0	0	30	3.5	0	0	0	0	0	0	1	25.8	0	5.33	1.63	30.6	0.47	8.88	3.08	57.8	0.13	2.4	0.02	0.4
276	0	29	0	28.52	1	0	0	0	0	0	0	0	40	4	0	0	0	0	0	0	1	43.7	0	4.36	1.9	43.5	0.26	5.9	2.01	46.1	0.08	1.8	0.01	0.3
277	0	39	1	27.18	1	0	0	0	0	0	0	0	60	4.5	0	0	1	2	0	0	1	68.1	0	5.61	1.09	19.4	0.27	4.8	4.06	72.3	0.06	1.1	0.03	0.6
278	0	37	1	23.84	1	0	0	0	0	0	0	0	30	2.5	0	0	0	0	0	0	1	12.8	0	5.61	2.13	38	0.27	4.8	2.99	53.4	0.06	1.1	0.03	0.5
279	0	41	0	22.89	1	0	0	0	0	1	0	1	40	5	0	0	0	0	0	0	1	48.4	0	6.05	1.84	30.4	0.43	7.1	3.39	56	0.15	2.5	0.06	1
281	0	38	1	30.45	0	0	0	1	1	0	0	0	40	7.5	1	0	1	4	0	0	1	79	0	8.13	2.57	31.7	0.44	5.4	4.72	58.1	0.21	2.5	0.04	0.5
282	0	50	1	25.4	1	0	0	0	1	0	0	0	25	4.5	0	0	0	0	0	0	1	20.5	0	6.53	1.44	22	0.5	7.6	4.37	66.8	0.05	0.7	0.01	0.2
283	1	48	1	32.62	1	0	1	0	0	0	0	0	60	4	0	0	1	2	0	0	1	53.2	0	4.72	1.44	30.5	0.32	6.7	2.64	56	0.17	3.6	0.04	0.9
284	0	35	0	19.03	1	0	0	0	0	0	0	0	30	5	0	0	0	0	0	0	1	46.4	0	5.13	1.79	35	0.23	4.5	2.83	55.3	0.1	2	0.03	0.7
285	0	48	0	27.18	1	0	1	0	0	0	0	1	65	5	0	0	0	0	0	0	1	61.7	0	6.02	1.92	31.9	0.36	5.9	3.55	58.9	0.08	1.4	0.02	0.3
286	0	64	0	21.48	1	0	1	0	0	1	0	0	25	3.5	0	0	0	0	0	0	1	27.8	0	4.17	1.17	28.1	0.33	7.9	2.43	58.3	0.14	3.4	0.03	0.6
287	0	43	1	30.07	0	0	0	1	1	0	0	1	88.6	5.5	1	0	1	2	0	1	1	72.9	0	3.94	0.97	24.5	0.48	12.1	2.36	59.9	0.03	0.9	0.02	0.6
288	0	69	1	22.57	1	1	1	1	1	1	0	1	66.5	4.7	0	0	1	2	0	0	1	48.7	0	3.84	1.4	36.4	0.28	7.3	1.96	51.1	0.09	2.3	0.01	0.3
289	0	54	1	28.74	1	0	1	0	0	0	0	1	34.7	5	0	0	1	3	0	0	0	80.9	0	7.01	1.81	25.8	0.32	4.6	4.54	64.7	0.15	2.1	0.06	0.9
290	0	66	1	21.2	1	0	0	0	0	1	0	1	52.1	2	0	0	0	0	0	0	1	33.5	0	17.42	1.46	8.4	0.58	3.3	15.17	87.1	0.02	0.1	0.05	0.3
291	1	51	1	24.56	0	0	1	1	1	0	0	1	45	4	0	0	1	3	0	0	1	55.9	0	4.15	0.94	22.8	0.19	4.5	2.86	69	0.09	2.2	0.01	0.3
292	0	40	1	23.84	1	0	1	0	0	0	0	1	19.9	3	0	0	0	0	0	0	1	15.3	0	6.9	2.18	31.5	0.4	5.8	3.9	56.5	0.22	3.1	0.05	0.8
293	0	62	0	21.1	1	0	0	0	0	0	0	1	45.7	5	0	0	0	0	0	0	1	37.4	0	11.6	3.31	28.6	0.67	5.8	7.25	62.6	0.08	0.7	0.09	0.8
294	0	34	1	21.27	1	0	0	0	0	0	0	0	38.9	4.5	0	0	0	0	0	0	1	32.7	0	3.85	0.9	23.3	0.19	4.9	2.45	63.6	0.24	6.3	0.02	0.5
295	1	54	0	25.15	1	0	0	0	0	1	0	1	86.3	5.7	0	0	1	2	0	0	1	76.8	0	5.59	1.32	23.7	0.42	7.5	3.63	65	0.02	0.3	0.03	0.6
296	0	28	0	22.04	1	0	0	0	0	0	0	0	23.5	3	0	1	0	0	0	0	0	11.5	0	4.47	1.28	28.7	0.3	6.7	2.7	60.4	0.08	1.7	0.03	0.6
299	0	39	1	24.69	1	0	1	0	1	0	0	1	37	4.3	0	1	0	0	0	0	1	42.3	0	5.99	1.14	19.1	0.29	4.8	4.15	69.3	0.26	4.4	0.04	0.7
300	0	60	1	23.72	1	0	1	1	1	1	0	1	43.8	3.7	0	0	0	0	0	0	1	31.4	0	10.74	1.77	16.5	0.63	5.9	8.15	75.9	0.02	0.2	0.03	0.2
301	0	51	0	18.49	1	0	1	0	0	0	0	1	25.9	1.5	0	0	0	0	0	0	1	26.6	0	2.55	1.27	49.6	0.18	7.2	0.96	37.5	0.04	1.7	0.01	0.6
302	0	51	1	24.82	1	0	0	0	0	0	0	1	37	3.5	0	1	1	2	1	0	1	59.5	0	4.41	1.59	36.1	0.28	6.3	2.31	52.4	0.03	0.7	0.02	0.5
303	0	59	0	24.65	1	0	1	0	0	1	0	1	73.3	7.3	0	1	1	3	0	0	0	90.6	0	8.59	0.96	11.2	0.08	0.9	7.53	87.7	0	0	0.02	0.2
304	0	57	1	24.39	1	0	1	0	0	0	0	1	40.1	6	0	0	0	0	0	0	1	43.7	0	4.13	1.08	26	0.24	5.8	2.58	62.4	0.1	2.5	0.03	0.8
305	0	31	1	23.18	1	0	0	0	0	0	0	1	49.4	5.3	0	1	0	0	0	0	1	47.3	0	4.19	1.4	33.4	0.2	4.8	2.42	57.8	0.08	1.8	0.02	0.4
307	0	24	1	17.1	1	0	0	0	0	0	0	1	22.7	5.3	0	0	0	0	0	0	1	36.2	0	6.54	2.13	32.5	0.42	6.5	2.8	42.8	0.92	14	0.08	1.3
310	0	30	0	25.24	1	0	1	0	0	0	0	1	46.1	3.8	0	0	0	0	0	0	1	41.8	0	7.72	1.36	17.6	0.31	4.1	5.77	74.8	0.09	1.2	0.02	0.2
311	0	15	0	18.39	1	0	0	0	0	0	0	0	33.9	3.5	0	0	0	0	0	0	0	32.5	0	10.1	2.99	29.6	0.52	5.1	6.46	64	0.08	0.8	0.05	0.5
312	0	56	1	27.73	0	0	1	1	1	1	0	1	25.6	5	0	0	0	0	0	0	1	34.3	0	5.46	0.49	9	0.26	4.8	4.56	83.5	0.12	2.2	0.03	0.5
313	0	38	0	30.48	0	0	0	1	1	1	0	1	21.8	5.5	0	0	0	0	0	0	1	20.6	0	7.28	1.71	23.5	0.26	3.6	5.15	70.7	0.13	1.8	0.03	0.4
314	0	74	1	23.53	1	0	0	0	0	0	0	0	56.9	4.5	0	0	0	0	0	0	1	58.4	0	5.61	0.97	17.3	0.36	6.4	4.03	71.8	0.24	4.3	0.01	0.2
317	1	52	0	24.17	1	0	1	0	0	0	0	1	46.5	6	0	0	0	0	0	0	1	32.1	0	3.31	0.94	28.3	0.22	6.8	2	60.3	0.06	1.9	0.02	0.6
318	0	56	1	17.3	1	0	0	0	0	1	0	1	49.3	7	0	0	1	2	0	0	1	81.8	0	9.53	1.97	20.7	0.44	4.6	7	73.4	0.02	0.2	0.01	0.1
319	0	41	1	30.45	1	0	1	0	0	0	0	1	32.7	5	0	0	0	0	0	0	0	33.9	0	6.08	2.25	37.1	0.35	5.8	3.27	53.9	0.08	1.4	0.01	0.2
320	0	46	1	23.73	1	0	1	0	0	0	0	0	56.7	5.5	0	0	0	0	0	0	1	33.8	0	5.81	1.76	30.3	0.45	7.8	3.18	54.9	0.23	4	0.03	0.6
321	0	71	0	24.14	1	1	1	0	0	0	0	1	36.2	6.6	0	0	0	0	0	0	1	28.4	0	5.51	2.46	44.6	0.3	5.4	2.56	46.4	0.04	0.7	0.02	0.3
322	0	40	1	29.3	0	0	1	1	1	0	0	1	56.5	7.8	1	0	0	0	0	0	1	82.3	0	3.55	0.57	16.1	0.35	9.9	2.49	70.1	0.04	1	0.02	0.5
324	0	50	0	25.34	0	0	0	0	0	0	0	1	92.3	6.5	0	0	1	4	0	0	1	79.9	0	3.05	1.2	39.3	0.21	7	1.45	47.4	0.07	2.4	0.03	0.8
325	0	38	1	30.04	1	0	1	0	0	1	1	1	56.4	5.5	0	0	1	1	0	0	1	50.4	0	6.85	1.78	26	0.39	5.7	4.05	59.2	0.46	6.7	0.07	1
326	0	52	1	20.76	1	0	1	0	0	0	0	1	55.8	6.3	0	0	0	0	0	0	1	58.1	0	5.2	0.92	17.8	0.33	6.3	3.61	69.6	0.18	3.5	0.01	0.2
327	0	33	1	23.81	1	0	0	0	0	0	0	1	60.3	5	0	0	0	0	0	0	1	40.1	0	5.6	1.77	31.7	0.49	8.8	3.06	54.6	0.15	2.7	0.03	0.6
328	1	69	0	22.58	1	0	1	0	0	0	0	1	78.5	9	1	0	1	4	1	0	1	67	0	8.29	1.35	16.3	0.51	6.2	6.14	74	0.12	1.5	0.06	0.8
329	0	74	1	22.82	1	0	1	0	0	1	0	1	59.2	8.5	1	0	1	4	0	0	1	51.4	0	4.94	1.98	40.1	0.39	7.9	2.38	48.2	0.14	2.8	0.05	1
330	0	62	1	21.99	1	0	1	0	0	1	0	1	34.9	4.8	0	0	0	0	0	0	1	37.8	0	4.25	1.83	43.1	0.35	8.2	1.96	46.1	0.1	2.4	0.01	0.2
331	0	31	0	21.03	1	0	1	0	0	0	0	1	52.8	3.2	0	0	0	0	0	0	1	42.9	0	5.69	1.57	27.6	0.32	5.6	3.46	60.9	0.19	3.3	0.02	0.4
332	0	49	1	19.05	1	0	1	0	0	0	0	1	74.3	9	0	0	0	0	0	0	1	48.8	0	7.85	1.86	23.6	0.54	6.9	5.04	64.3	0.27	3.5	0.06	0.7
333	0	52	0	22.41	1	0	1	0	0	0	0	1	44.3	5.2	1	0	0	0	0	0	1	30.4	0	4.46	1.66	37.3	0.21	4.7	2.44	54.6	0.07	1.5	0.03	0.6
334	1	27	0	25.53	1	0	1	0	0	0	0	0	11.1	3.4	0	0	0	0	0	0	1	58.1	0	6.7	1.9	28.3	0.42	6.3	4.2	62.6	0.06	0.9	0.03	0.5
335	1	35	1	25.66	1	0	0	0	0	0	0	1	42	7	1	0	1	3	0	0	1	77.7	0	10.22	1.79	28.3	0.29	6.3	7.96	62.6	0.02	0.9	0.03	0.5
336	1	57	1	24.02	1	0	1	0	0	0	0	0	52.1	5.5	0	1	1	2	0	0	1	58.5	0	7.74	3.19	41.3	0.55	7.2	3.7	47.8	0.12	1.6	0.03	0.4
337	0	50	1	24.98	1	0	0	0	0	0	0	1	57.1	6.4	0	0	1	4	0	0	1	76.9	0	5.25	1.54	29.4	0.29	5.5	3.25	61.8	0.06	1.1	0.02	0.4
338	1	54	1	27.47	1	0	1	0	0	0	0	1	67.2	5	0	0	0	0	1	0	1	71.5	1	5.9	2.01	34	0.29	4.8	3.25	55.1	0.21	3.6	0.06	1.1
339	0	36	0	24.73	1	0	0	0	0	0	0	1	32.9	3.9	1	0	1	3	0	0	1	49.7	0	4.42	1.89	42.8	0.24	5.4	2.16	48.8	0.11	2.5	0.02	0.5
340	0	22	1	24.19	1	0	0	0	0	0	0	0	53.9	3.6	0	0	0	0	0	0	1	57.3	0	5.04	1.85	36.7	0.35	6.9	2.7	53.6	0.11	2.2	0.03	0.6
341	0	17	0	24.03	1	0	1	0	0	0	0	0	21.6	3	0	0	1	6	0	0	1	17.6	0	7.94	1.52	19.1	0.4	5	5.89	74.3	0.09	1.1	0.04	0.5
343	0	56	0	23.44	0	0	1	1	1	0	0	1	38.9	5	0	0	0	0	0	0	1	56.6	0	8.33	0.89	10.7	0.4	4.8	7.03	84.4	0	0	0.01	0.1
344	1	27	0	22.68	1	0	0	0	0	0	0	1	56.9	4.7	1	0	0	0	0	0	1	47.85	0	5.9	1.91	32.3	0.34	5.7	3.31	56.2	0.2	3.4	0.01	0.2
345	0	60	0	26.57	0	0	1	1	0	0	0	1	34.3	6.2	0	0	0	0	0	0	1	50.4	0	3.61	0.73	20.3	0.2	5.6	2.39	66	0.17	4.8	0.02	0.7
346	0	56	0	30.08	1	1	1	0	0	0	0	1	38.9	6.5	0	0	0	0	0	0	1	29.4	0	6.01	2.76	45.9	0.22	3.6	2.64	43.9	0.14	2.3	0.03	0.6
347	0	24	1	15.79	1	0	0	0	0	0	0	1	29.2	4.5	0	0	0	0	0	0	0	42.1	0	4.95	2.33	47.1	0.2	4.1	2.24	45.3	0.06	1.2	0.02	0.4
348	0	69	0	20	1	0	1	1	1	0	0	1	67.5	8	0	0	0	0	0	0	1	50.3	0	4.29	1.78	41.4	0.21	4.8	2.16	50.3	0.06	1.4	0.01	0.3
349	0	61	1	20.57	0	0	1	1	1	1	0	1	40.1	7.8	1	1	1	3	0	0	1	41.2	0	9.94	1.2	12.1	0.24	2.4	8.5	85.5	0	0	0	0
350	0	7	1	23.68	1	0	0	0	0	0	0	1	18.2	5	0	1	0	0	0	0	0	40.4	0	7	3.06	43.7	0.5	7.1	3.17	45.3	0.21	3	0.06	0.9
351	0	72	1	20.55	1	0	0	0	1	0	0	1	38.8	10	0	0	1	5	1	0	1	43.5	0	5.21	1.09	21	0.39	7.4	3.63	69.8	0.01	0.2	0.01	0.2
352	0	46	0	26.9	1	0	0	0	0	0	0	0	17.2	5.9	0	0	0	0	0	0	1	31.5	0	6.65	1.77	26.6	0.3	4.6	4.32	65	0.11	1.7	0.03	0.4
353	0	60	1	29.73	0	0	1	1	0	1	0	1	54	11.9	1	0	1	4	1	0	1	52.8	0	8.64	1.26	14.6	0.41	4.7	6.87	79.5	0.06	0.7	0.04	0.5
354	0	32	0	20.54	1	0	0	0	0	1	0	1	40.2	6	0	0	0	0	0	0	1	35.1	0	6.72	2.73	40.6	0.58	8.6	2.99	44.4	0.24	3.5	0.04	0.6
355	0	57	1	24.77	1	0	1	0	0	1	0	1	28.4	3.7	0	0	0	0	0	0	1	36.6	0	10.35	2.89	27.9	0.38	3.7	6.91	66.8	0.02	0.2	0.03	0.3
356	0	64	0	17.22	1	0	0	0	0	1	0	1	62.9	4.5	0	0	0	0	0	0	1	40.8	0	5.48	1.16	21.2	0.24	4.4	4.02	73.3	0.02	0.4	0.04	0.7
357	0	58	1	20.06	1	0	1	0	0	0	0	1	36.9	8.2	0	0	0	0	0	0	1	41.5	0	7.6	2.27	29.9	0.46	6.1	4.7	61.7	0.12	1.6	0.05	0.7
358	1	40	0	24.84	1	0	0	0	0	0	0	1	39.1	9.7	0	0	1	3	0	0	1	40.7	0	7.78	1.85	23.8	0.27	3.5	5.42	69.6	0.11	1.4	0.02	0.2
359	0	37	1	27.7	1	0	0	1	0	0	0	0	28.2	4.2	0	1	0	0	0	0	1	14	0	5.7	1.77	31.1	0.4	7	3.29	57.7	0.05	0.8	0.06	1.1
360	1	54	1	34.53	0	0	1	1	1	0	0	1	17.6	3.2	1	0	0	0	0	0	1	34.2	0	5.93	1.11	18.7	0.29	4.9	4.47	75.4	0.03	0.5	0.03	0.5
361	0	39	0	26.84	1	0	0	0	0	0	0	0	74.9	7.5	0	0	0	0	0	0	1	26.3	0	6.21	2.04	32.9	0.38	6.1	3.47	55.8	0.29	4.7	0.03	0.5
362	1	19	1	23.84	1	0	0	0	0	0	0	1	17.8	5	0	1	0	0	0	0	1	56.9	0	5.93	2.18	36.8	0.49	8.3	3.13	52.8	0.04	0.6	0.01	0.1
363	1	37	1	30.12	0	0	0	1	1	0	0	1	62	9.2	1	0	1	3	0	0	1	63.7	0	5.82	2.23	38.3	0.35	6	3.03	52.1	0.18	3.1	0.03	0.5
364	0	52	1	21.26	1	0	0	0	0	1	0	1	45.7	4	0	1	0	0	0	0	1	37.4	0	8.42	1.28	15.2	0.5	6	6.5	77.2	0.01	0.1	0.03	0.3
365	1	41	0	19.83	0	0	0	1	1	1	0	1	61.3	6.2	0	0	1	4	0	0	1	64	0	16.73	1.09	6.5	0.4	2.4	15.15	90.5	0.01	0	0	0
366	0	52	0	24.75	1	0	0	0	0	0	0	1	34.8	9	0	0	0	0	0	0	1	50.7	0	4	1.62	40.5	0.25	6.3	2.02	50.4	0.08	2	0.03	0.8
367	1	49	1	27.68	1	0	0	0	0	1	0	1	63	10.3	1	0	1	10	0	0	1	55.9	0	7.86	2.36	30	0.42	5.3	4.9	62.4	0.05	0.6	0.02	0.2
368	0	40	1	29.38	1	1	0	0	0	0	0	1	78.9	6.6	0	0	0	0	0	0	1	54.6	0	11.56	3.42	29.6	0.4	3.5	7.62	65.9	0.07	0.6	0.05	0.4
369	1	69	0	27.18	1	0	1	0	0	0	0	1	42	10	0	0	1	3	1	1	1	44.8	0	8.17	1.75	21.4	0.36	4.4	5.79	71	0.08	1	0.04	0.5
370	1	55	1	28.65	1	0	1	0	0	1	0	1	42.5	8	0	0	0	0	1	1	1	37.3	1	5.3	1.75	32.9	0.25	4.6	3.02	56.9	0.11	2	0.02	0.4
371	0	54	0	23.05	1	0	0	1	1	0	0	0	17.9	11	0	0	0	0	1	0	1	42	0	4.98	1.44	28.9	0.29	5.8	3.18	63.9	0.05	1	0.02	0.4
372	1	42	1	23.57	1	0	1	0	0	0	0	1	53.2	7.3	1	0	1	3	0	0	1	69	0	5.59	1.98	35.5	0.32	5.7	3.03	54.1	0.11	2	0.02	0.3
373	0	37	1	22.86	1	0	0	0	0	0	0	0	68.1	8.2	0	0	0	0	0	0	1	57.5	0	5.77	1.51	26.1	0.3	5.2	3.5	60.7	0.27	4.8	0.03	0.6
374	0	44	1	27.72	0	0	0	1	1	0	0	1	46.4	7	0	0	1	3	0	0	1	49.8	0	6.79	2.22	32.7	0.45	6.6	4.02	59.3	0.07	1	0.03	0.4
375	0	19	0	20.81	1	0	0	1	1	0	0	0	27.5	8	0	0	0	0	0	0	1	37.5	0	6.78	1.92	28.3	0.38	5.6	4.32	63.7	0.05	0.7	0.01	0.1
