# Supplementary material for: Risk Prediction and Management for Central Nervous System Infection After Resection for Gliomas—The 8-Year Experience from a Tertiary Medical Center
Source: J Clin Med. 2024 Dec 18;13(24):7733. doi: 10.3390/jcm13247733 (PMC11678521; doi:10.3390/jcm13247733)
Supplement: Supplementary file 1 [file jcm-13-07733-s001.zip › Table S3---test.csv]

	No	CNS_Inections	Age.yrs.	Female	BMI	Primary_Glioma	Diabetes_mellitus	Comorbidities_in_Other_Systems	Pre.op_Radiotherapy	Pre.op_Chemotherapy	Pre.op_Steroid_Use	Pre.op_Concomitant_Organ_Infections	Pre.op_Tumor_Necrosis	Maximum_Tumor_Diameter.mm.	Surgery_Duration.hours.	Ventricle_Opened	Frontal.Ethmoid_Opened	Tumor_Cavity_Catheter_Insertion	External_Drain_Duration.days.	Post.op_Other_Systemic_Infections	Post.op_Seizures	Post.op_Steroid_Use	Post.op_Maximum_Cavity_Diameter.mm.	Multiple_Hospital_Surgeries	Absolute_WBC_Count.10.9.L.	Absolute_Lymphocyte_Count.10.9.L.	Lymphocyte.	Absolute_Monocyte_Count.10.9.L.	Monocyte.	Absolute_Neutrophil_Count.10.9.L.	Neutrophil.	Absolute_Eosinophil_Count.10.9.L.	Eosinophil.	Absolute_Basophil_Count.10.9.L.	Basophil.
5	5	1	51	1	31.74	1	0	1	0	0	0	0	0	48.2	6	0	0	1	1	0	0	1	56.2	0	7.67	3.12	40.7	0.53	6.9	3.66	47.7	0.28	3.7	0.08	1
6	6	0	32	0	20.57	1	0	0	0	0	0	0	1	39.4	8.5	0	0	1	1	0	0	1	59.5	0	5.59	2.12	38	0.32	5.7	2.93	52.5	0.08	1.4	0.04	0.7
7	7	0	39	0	20.08	1	0	0	0	0	0	0	1	24.2	4.5	0	0	1	1	0	0	1	37.7	0	17.66	1.54	8.7	0.69	3.9	15.4	87.2	0	0	0.03	0.2
8	8	1	37	1	18.65	1	0	0	0	0	0	0	0	39.7	6.3	0	1	1	1	0	0	1	36.5	0	4.37	1.33	30.4	0.26	5.9	2.63	60.3	0.14	3.2	0.01	0.2
10	10	0	42	0	26.56	1	0	0	0	0	0	0	0	32.4	6	0	0	0	0	0	0	1	44.3	0	5.49	2.46	44.7	0.25	4.5	2.47	45	0.15	2.7	0.04	0.8
18	18	0	31	1	26.11	1	0	0	0	0	0	0	0	41.2	5	0	0	0	0	0	0	0	54.8	0	5.89	2.06	34.9	0.32	5.4	3.13	53.2	0.24	4	0.03	0.6
21	21	0	50	0	27.85	1	0	0	0	0	1	0	1	21	5.3	0	0	0	0	0	0	1	26.3	0	6.8	2.08	30.6	0.26	3.9	4.31	63.4	0.02	0.3	0.04	0.6
32	32	0	46	1	23.51	1	0	0	0	0	0	0	0	43.1	7	0	0	1	1	0	0	1	46.4	0	4.91	1.2	24.4	0.27	5.5	3.38	68.9	0.03	0.6	0.03	0.6
46	46	0	22	1	17.3	1	0	0	0	0	0	0	1	13.1	3.5	0	0	0	0	0	0	0	20.4	0	7.93	4.44	56	0.35	4.4	2.82	35.6	0.11	1.4	0.03	0.4
47	47	0	36	0	30.11	1	0	0	0	0	1	0	1	39.2	7	1	0	0	0	0	0	1	30.1	0	5.14	1.67	32.5	0.23	4.4	3.02	58.9	0.11	2.1	0	0.1
54	54	1	39	1	27.76	0	0	1	1	1	1	1	1	57.1	5.3	1	0	0	0	0	0	1	78.5	0	2.27	0.68	30	0.16	7.3	1.36	59.9	0.03	1.5	0.01	0.3
58	58	0	44	1	28.03	1	0	0	0	0	0	0	1	50.4	3	0	0	0	0	0	0	1	52.1	0	7.76	2.72	35.1	0.26	3.3	4.5	57.9	0.13	1.7	0.04	0.6
63	63	1	17	0	20.55	1	0	0	0	0	0	0	0	20.2	4.5	0	0	1	2	0	0	1	39.5	0	6.69	1.76	26.3	0.35	5.2	4.38	65.4	0.11	1.7	0.02	0.3
66	66	0	45	1	27.06	1	1	1	0	0	0	0	1	20	3.8	0	0	0	0	0	0	1	32.2	0	7.19	2.57	35.8	0.49	6.8	3.82	53.2	0.1	1.4	0.02	0.3
67	67	0	52	1	30.78	0	0	0	1	1	0	0	1	47.6	4	1	0	1	2	0	0	1	43.4	0	6.96	2.61	37.5	0.35	5.1	3.84	55.2	0.03	0.5	0.03	0.5
76	76	0	43	0	27.29	0	0	1	1	1	1	0	1	25.9	2.5	0	0	0	0	0	0	1	33.4	0	7.85	2.01	25.6	0.48	6.1	4.81	61.3	0.31	4	0.05	0.6
83	83	0	51	1	30.1	0	0	0	1	1	0	0	0	18.7	4	0	0	0	0	0	0	1	20.1	0	5.39	1.73	32.1	0.3	5.5	3.15	58.4	0.07	1.2	0.01	0.3
87	87	1	56	0	27.55	1	0	1	0	0	1	0	1	42.7	6	0	0	1	1	0	0	1	49	0	4.61	1.33	29	0.42	9	2.57	55.7	0.17	3.7	0.02	0.4
90	90	0	44	1	20.2	1	0	1	0	0	0	0	1	45.8	6.5	0	0	0	0	0	0	1	73.8	0	7.24	2.15	29.7	0.36	5	4.48	61.9	0.12	1.6	0.03	0.4
95	95	0	38	1	27.64	1	0	0	0	0	0	0	0	71	6.3	0	0	0	0	0	1	1	56	0	6.02	2.05	34.1	0.27	4.5	3.4	56.6	0.19	3.1	0.01	0.2
101	101	0	45	0	20.7	1	0	0	0	0	0	0	0	40.9	7	0	0	0	0	0	0	1	59.1	0	6.87	1.52	22.1	0.32	4.7	4.82	70.1	0.07	1.1	0.02	0.3
109	109	0	58	0	19.92	1	0	1	0	0	1	0	1	66.8	5.5	0	0	0	0	0	0	1	67.1	0	4.19	0.55	13.2	0.27	6.5	3.06	73	0.19	4.6	0.01	0.3
115	115	0	62	1	23.38	1	1	1	0	0	1	0	1	65.6	6	1	0	1	4	0	0	1	54.9	0	6.55	1.92	29.3	0.33	5.1	4.11	62.8	0.07	1	0.02	0.3
120	120	0	31	0	18.75	0	0	0	1	1	0	0	1	48.9	4.3	1	0	1	3	0	0	1	31.2	0	6.25	1.58	25.2	0.31	5	4.09	65.4	0.14	2.2	0.03	0.5
128	128	0	54	0	25.15	1	0	0	0	0	0	0	0	25.1	3.5	0	0	0	0	0	0	0	36.6	0	6.53	2.02	30.9	0.45	6.9	3.89	59.5	0.05	0.8	0.01	0.2
136	136	0	27	1	25.95	1	0	0	0	0	0	0	0	28.1	6.2	0	0	0	0	0	0	1	33.7	0	6.38	2.5	39.2	0.39	6.1	3.16	49.5	0.15	2.3	0.03	0.5
137	137	0	30	0	24.17	1	0	0	0	0	0	0	1	29.3	5	0	0	0	0	0	0	1	25	0	3.9	1.46	37.4	0.25	6.3	1.93	49.4	0.15	3.8	0.02	0.6
146	146	0	30	0	18.73	1	0	0	0	0	1	0	1	50.4	7.5	0	0	1	4	0	0	1	58.9	0	4.79	2.01	41.9	0.2	4.2	2.39	49.8	0.07	1.4	0.02	0.4
148	148	0	70	0	23.44	1	1	1	0	0	1	0	1	55	7.5	0	0	1	3	0	0	1	67.2	0	7.16	0.97	13.6	0.34	4.8	5.67	79.1	0.09	1.2	0.02	0.2
158	158	1	30	0	20.7	1	0	0	0	0	0	0	0	58.6	5	0	0	1	2	0	0	1	72.1	0	5	2.32	46.4	0.33	6.6	2.15	43	0.15	3	0.05	1
168	168	0	47	1	21.72	1	0	0	0	0	0	0	1	29	4.4	0	0	0	0	0	0	1	32	0	4.42	1.36	30.9	0.22	5.1	2.64	59.9	0.09	2	0.01	0.3
180	180	0	60	1	22.49	1	1	1	0	0	1	0	1	43	6.3	0	0	0	0	0	0	1	63	0	6.33	0.51	8.1	0.13	2.1	5.69	89.8	0	0	0	0
185	185	0	68	0	27.34	1	1	1	0	0	1	0	1	49	4.2	0	0	0	0	0	0	1	44	0	8.6	1.3	15.1	0.35	4	6.86	79.7	0.01	0.1	0	0
191	191	0	55	0	21.8	1	1	1	0	0	0	0	0	32	2.8	0	0	0	0	0	0	1	35	0	18.62	2.54	13.6	0.24	1.3	15.78	84.8	0.02	0.1	0.04	0.2
196	196	0	23	1	20.93	0	0	0	0	0	1	0	1	72	4.2	0	0	1	3	0	1	0	63	0	6.06	1.27	21	0.29	4.8	4.39	72.9	0.03	0.5	0.02	0.3
205	205	1	60	1	26.83	1	0	0	0	0	0	0	0	70	4.5	0	0	0	0	0	0	1	60.3	0	6.15	1.9	30.9	0.35	5.7	3.59	58.4	0.15	2.4	0.04	0.7
210	210	0	34	0	29.15	0	0	0	0	0	0	0	1	35	5	0	0	0	0	0	0	1	46.1	0	5.6	1.32	23.6	0.35	6.2	3.71	66.3	0.12	2.1	0.02	0.3
216	216	1	40	0	23.83	1	0	0	0	0	0	1	0	60	4	1	0	1	2	0	0	1	32.7	0	7.99	1.56	19.5	0.63	7.9	5.29	66.2	0.38	4.7	0.02	0.3
260	260	0	54	1	28.74	1	0	1	0	0	0	0	1	34.7	5	0	0	1	3	0	0	0	80.9	0	7.01	1.81	25.8	0.32	4.6	4.54	64.7	0.15	2.1	0.06	0.9
261	261	0	66	1	21.2	1	0	0	0	0	1	0	1	52.1	2	0	0	0	0	0	0	1	33.5	0	17.42	1.46	8.4	0.58	3.3	15.17	87.1	0.02	0.1	0.05	0.3
275	275	0	24	1	17.1	1	0	0	0	0	0	0	1	22.7	5.3	0	0	0	0	0	0	1	36.2	0	6.54	2.13	32.5	0.42	6.5	2.8	42.8	0.92	14	0.08	1.3
276	276	0	30	0	25.24	1	0	1	0	0	0	0	1	46.1	3.8	0	0	0	0	0	0	1	41.8	0	7.72	1.36	17.6	0.31	4.1	5.77	74.8	0.09	1.2	0.02	0.2
287	287	0	50	0	25.34	0	0	0	0	0	0	0	1	92.3	6.5	0	0	1	4	0	0	1	79.9	0	3.05	1.2	39.3	0.21	7	1.45	47.4	0.07	2.4	0.03	0.8
297	297	1	27	0	25.53	1	0	1	0	0	0	0	0	11.1	3.4	0	0	0	0	0	0	1	58.1	0	6.7	1.9	28.3	0.42	6.3	4.2	62.6	0.06	0.9	0.03	0.5
300	300	0	50	1	24.98	1	0	0	0	0	0	0	1	57.1	6.4	0	0	1	4	0	0	1	76.9	0	5.25	1.54	29.4	0.29	5.5	3.25	61.8	0.06	1.1	0.02	0.4
308	308	0	56	0	30.08	1	1	1	0	0	0	0	1	38.9	6.5	0	0	0	0	0	0	1	29.4	0	6.01	2.76	45.9	0.22	3.6	2.64	43.9	0.14	2.3	0.03	0.6
309	309	0	24	1	15.79	1	0	0	0	0	0	0	1	29.2	4.5	0	0	0	0	0	0	0	42.1	0	4.95	2.33	47.1	0.2	4.1	2.24	45.3	0.06	1.2	0.02	0.4
311	311	0	61	1	20.57	0	0	1	1	1	1	0	1	40.1	7.8	1	1	1	3	0	0	1	41.2	0	9.94	1.2	12.1	0.24	2.4	8.5	85.5	0	0	0	0
321	321	0	37	1	27.7	1	0	0	1	0	0	0	0	28.2	4.2	0	1	0	0	0	0	1	14	0	5.7	1.77	31.1	0.4	7	3.29	57.7	0.05	0.8	0.06	1.1
327	327	1	41	0	19.83	0	0	0	1	1	1	0	1	61.3	6.2	0	0	1	4	0	0	1	64	0	16.73	1.09	6.5	0.4	2.4	15.15	90.5	0.01	0	0	0
329	329	1	49	1	27.68	1	0	0	0	0	1	0	1	63	10.3	1	0	1	10	0	0	1	55.9	0	7.86	2.36	30	0.42	5.3	4.9	62.4	0.05	0.6	0.02	0.2
